# Supplementary material for: Geometric morphometric analysis of the pronotum and elytron in stag beetles: insight into its diversity and evolution
Source: Zookeys. 2019 Mar 25;833:21–40. doi: 10.3897/zookeys.833.26164 (PMC6443621; doi:10.3897/zookeys.833.26164)
Supplement: Supplementary material 1 [file zookeys-833-021-s001.xlsx]

## Sheet: Table s1
Table s1. List of Lucanidae and outgroup species in geometric morphometric analysis.
Species No.	Subfamily No.	Family	Subfamily	Species names
1	1	LUCANIDAE	Aesalinae	Aesalus asiaticus
2	1	LUCANIDAE	Aesalinae	Aesalus himalaycus
3	1	LUCANIDAE	Aesalinae	Aesalus imanishii
4	1	LUCANIDAE	Aesalinae	Aesalus neotropicalis
5	1	LUCANIDAE	Aesalinae	Aesalus saburoi
6	1	LUCANIDAE	Aesalinae	Aesalus satoi
7	1	LUCANIDAE	Aesalinae	Aesalus scarabaeoides
8	1	LUCANIDAE	Aesalinae	Aesalus sichuanensis
9	1	LUCANIDAE	Aesalinae	Aesalus trogoides
10	1	LUCANIDAE	Aesalinae	Aesalus ulanowskii
11	1	LUCANIDAE	Aesalinae	Aesalus zhejiangensis
12	1	LUCANIDAE	Aesalinae	Ceratognathus bitumulatus
13	1	LUCANIDAE	Aesalinae	Ceratognathus macrognathus
14	1	LUCANIDAE	Aesalinae	Ceratognathus niger
15	1	LUCANIDAE	Aesalinae	Ceratognathus ocularis
16	1	LUCANIDAE	Aesalinae	Ceratognathus tasmanus
17	1	LUCANIDAE	Aesalinae	Ceratognathus westwoodi
18	1	LUCANIDAE	Aesalinae	Echinoaesalus arayai
19	1	LUCANIDAE	Aesalinae	Echinoaesalus barriesi
20	1	LUCANIDAE	Aesalinae	Echinoaesalus dharma
21	1	LUCANIDAE	Aesalinae	Echinoaesalus gedeensis
22	1	LUCANIDAE	Aesalinae	Echinoaesalus hidakai
23	1	LUCANIDAE	Aesalinae	Echinoaesalus javanus
24	1	LUCANIDAE	Aesalinae	Echinoaesalus matsuii
25	1	LUCANIDAE	Aesalinae	Echinoaesalus sabahensis
26	1	LUCANIDAE	Aesalinae	Echinoaesalus timidus
27	1	LUCANIDAE	Aesalinae	Echinoaesalus yongi
28	1	LUCANIDAE	Aesalinae	Holloceratognathus cylindricus
29	1	LUCANIDAE	Aesalinae	Holloceratognathus helotoides
30	1	LUCANIDAE	Aesalinae	Holloceratognathus passaliformis
31	1	LUCANIDAE	Aesalinae	Lucanobium guianense
32	1	LUCANIDAE	Aesalinae	Lucanobium squamosum
33	1	LUCANIDAE	Aesalinae	Mitophyllus alboguttatus
34	1	LUCANIDAE	Aesalinae	Mitophyllus angusticeps
35	1	LUCANIDAE	Aesalinae	Mitophyllus arcuatus
36	1	LUCANIDAE	Aesalinae	Mitophyllus dispar
37	1	LUCANIDAE	Aesalinae	Mitophyllus foveolatus
38	1	LUCANIDAE	Aesalinae	Mitophyllus insignis
39	1	LUCANIDAE	Aesalinae	Mitophyllus irroratus
40	1	LUCANIDAE	Aesalinae	Mitophyllus parrianus
41	1	LUCANIDAE	Aesalinae	Mitophyllus reflexus
42	1	LUCANIDAE	Aesalinae	Nicagus japonicus
43	1	LUCANIDAE	Aesalinae	Nicagus obscurus
44	1	LUCANIDAE	Aesalinae	Nicagus occultus
45	1	LUCANIDAE	Aesalinae	Trogellus Mayaesalus narizotus
46	1	LUCANIDAE	Aesalinae	Trogellus Trogellus herrmanni
47	1	LUCANIDAE	Aesalinae	Trogellus Trogoides hawksi
48	2	LUCANIDAE	Lampriminae	Dendroblax earlei
49	2	LUCANIDAE	Lampriminae	Homolamprima crenulata
50	2	LUCANIDAE	Lampriminae	Lamprima adolphinae
51	2	LUCANIDAE	Lampriminae	Lamprima aenea
52	2	LUCANIDAE	Lampriminae	Lamprima aurata
53	2	LUCANIDAE	Lampriminae	Lamprima insularis
54	2	LUCANIDAE	Lampriminae	Lamprima latreillii
55	2	LUCANIDAE	Lampriminae	Lamprima micardi
56	2	LUCANIDAE	Lampriminae	Lamprima varians
57	2	LUCANIDAE	Lampriminae	Phalacrognathus muelleri
58	2	LUCANIDAE	Lampriminae	Streptocerus speciosus
59	3	LUCANIDAE	Lucaninae	Aegognathus aguirei
60	3	LUCANIDAE	Lucaninae	Aegognathus caledoniaensis
61	3	LUCANIDAE	Lucaninae	Aegognathus confusus
62	3	LUCANIDAE	Lucaninae	Aegognathus damasoi
63	3	LUCANIDAE	Lucaninae	Aegognathus leuthneri
64	3	LUCANIDAE	Lucaninae	Aegognathus similis
65	3	LUCANIDAE	Lucaninae	Aegognathus soulai
66	3	LUCANIDAE	Lucaninae	Aegognathus spixi
67	3	LUCANIDAE	Lucaninae	Aegognathus waterhousei
68	3	LUCANIDAE	Lucaninae	Aegotypus acanthinus
69	3	LUCANIDAE	Lucaninae	Aegotypus armatus
70	3	LUCANIDAE	Lucaninae	Aegotypus curvimaxillaris
71	3	LUCANIDAE	Lucaninae	Aegotypus igarashiae
72	3	LUCANIDAE	Lucaninae	Aegotypus marginatus
73	3	LUCANIDAE	Lucaninae	Aegotypus naomii
74	3	LUCANIDAE	Lucaninae	Aegotypus oberthueri
75	3	LUCANIDAE	Lucaninae	Aegotypus shimanei
76	3	LUCANIDAE	Lucaninae	Aegotypus sp.
77	3	LUCANIDAE	Lucaninae	Aegotypus sp.
78	3	LUCANIDAE	Lucaninae	Aegotypus sp.
79	3	LUCANIDAE	Lucaninae	Aegotypus trilobatus
80	3	LUCANIDAE	Lucaninae	Aegus acchusi
81	3	LUCANIDAE	Lucaninae	Aegus acervus
82	3	LUCANIDAE	Lucaninae	Aegus acuminatus
83	3	LUCANIDAE	Lucaninae	Aegus acutangulus
84	3	LUCANIDAE	Lucaninae	Aegus adelphus
85	3	LUCANIDAE	Lucaninae	Aegus alternatus
86	3	LUCANIDAE	Lucaninae	Aegus ambiguus
87	3	LUCANIDAE	Lucaninae	Aegus amictus
88	3	LUCANIDAE	Lucaninae	Aegus amplus
89	3	LUCANIDAE	Lucaninae	Aegus angustanus
90	3	LUCANIDAE	Lucaninae	Aegus angustus
91	3	LUCANIDAE	Lucaninae	Aegus apoensis
92	3	LUCANIDAE	Lucaninae	Aegus arcuatus
93	3	LUCANIDAE	Lucaninae	Aegus arnaudi
94	3	LUCANIDAE	Lucaninae	Aegus atricolor
95	3	LUCANIDAE	Lucaninae	Aegus auritus
96	3	LUCANIDAE	Lucaninae	Aegus babai
97	3	LUCANIDAE	Lucaninae	Aegus bakrii
98	3	LUCANIDAE	Lucaninae	Aegus baumanni
99	3	LUCANIDAE	Lucaninae	Aegus bawangensis
100	3	LUCANIDAE	Lucaninae	Aegus beauchenei
101	3	LUCANIDAE	Lucaninae	Aegus bidens
102	3	LUCANIDAE	Lucaninae	Aegus bidentatus
103	3	LUCANIDAE	Lucaninae	Aegus bigibbosus
104	3	LUCANIDAE	Lucaninae	Aegus bisacutus
105	3	LUCANIDAE	Lucaninae	Aegus blandus
106	3	LUCANIDAE	Lucaninae	Aegus bougainvillensis
107	3	LUCANIDAE	Lucaninae	Aegus brevimandibularis
108	3	LUCANIDAE	Lucaninae	Aegus caledoniae
109	3	LUCANIDAE	Lucaninae	Aegus callosilatus
110	3	LUCANIDAE	Lucaninae	Aegus canlaonensis
111	3	LUCANIDAE	Lucaninae	Aegus caprinus
112	3	LUCANIDAE	Lucaninae	Aegus celebensis
113	3	LUCANIDAE	Lucaninae	Aegus ceramensis
114	3	LUCANIDAE	Lucaninae	Aegus cervicornis
115	3	LUCANIDAE	Lucaninae	Aegus chelifer
116	3	LUCANIDAE	Lucaninae	Aegus comes
117	3	LUCANIDAE	Lucaninae	Aegus consimilis
118	3	LUCANIDAE	Lucaninae	Aegus coomani
119	3	LUCANIDAE	Lucaninae	Aegus corniculatus
120	3	LUCANIDAE	Lucaninae	Aegus cornutus
121	3	LUCANIDAE	Lucaninae	Aegus curcifer
122	3	LUCANIDAE	Lucaninae	Aegus currani
123	3	LUCANIDAE	Lucaninae	Aegus curtisii
124	3	LUCANIDAE	Lucaninae	Aegus curvus
125	3	LUCANIDAE	Lucaninae	Aegus cyclocerus
126	3	LUCANIDAE	Lucaninae	Aegus debatissei
127	3	LUCANIDAE	Lucaninae	Aegus delicatus
128	3	LUCANIDAE	Lucaninae	Aegus dilaticollis
129	3	LUCANIDAE	Lucaninae	Aegus dispar
130	3	LUCANIDAE	Lucaninae	Aegus dissimilis
131	3	LUCANIDAE	Lucaninae	Aegus duplodentatus
132	3	LUCANIDAE	Lucaninae	Aegus dusunorum
133	3	LUCANIDAE	Lucaninae	Aegus elegantulus
134	3	LUCANIDAE	Lucaninae	Aegus ellipticus
135	3	LUCANIDAE	Lucaninae	Aegus eschscholtzii
136	3	LUCANIDAE	Lucaninae	Aegus excavatus
137	3	LUCANIDAE	Lucaninae	Aegus exilis
138	3	LUCANIDAE	Lucaninae	Aegus eximius
139	3	LUCANIDAE	Lucaninae	Aegus falcicornis
140	3	LUCANIDAE	Lucaninae	Aegus fallax
141	3	LUCANIDAE	Lucaninae	Aegus ferentarius
142	3	LUCANIDAE	Lucaninae	Aegus formosae
143	3	LUCANIDAE	Lucaninae	Aegus formosulus
144	3	LUCANIDAE	Lucaninae	Aegus fornicatus
145	3	LUCANIDAE	Lucaninae	Aegus fragilis
146	3	LUCANIDAE	Lucaninae	Aegus frontalis
147	3	LUCANIDAE	Lucaninae	Aegus fukiensis
148	3	LUCANIDAE	Lucaninae	Aegus furfuraceus
149	3	LUCANIDAE	Lucaninae	Aegus gestroi
150	3	LUCANIDAE	Lucaninae	Aegus glaber
151	3	LUCANIDAE	Lucaninae	Aegus gomyi
152	3	LUCANIDAE	Lucaninae	Aegus gracilis
153	3	LUCANIDAE	Lucaninae	Aegus grandis
154	3	LUCANIDAE	Lucaninae	Aegus gressitti
155	3	LUCANIDAE	Lucaninae	Aegus gujitaorum
156	3	LUCANIDAE	Lucaninae	Aegus hamatus
157	3	LUCANIDAE	Lucaninae	Aegus helleri
158	3	LUCANIDAE	Lucaninae	Aegus hikidai
159	3	LUCANIDAE	Lucaninae	Aegus hindenburgi
160	3	LUCANIDAE	Lucaninae	Aegus hopei
161	3	LUCANIDAE	Lucaninae	Aegus hyperpunctatus
162	3	LUCANIDAE	Lucaninae	Aegus imitator
163	3	LUCANIDAE	Lucaninae	Aegus implicatus
164	3	LUCANIDAE	Lucaninae	Aegus impressicollis
165	3	LUCANIDAE	Lucaninae	Aegus inaharai
166	3	LUCANIDAE	Lucaninae	Aegus ingae
167	3	LUCANIDAE	Lucaninae	Aegus insignis
168	3	LUCANIDAE	Lucaninae	Aegus insipidus
169	3	LUCANIDAE	Lucaninae	Aegus insolitus
170	3	LUCANIDAE	Lucaninae	Aegus ishigakiensis
171	3	LUCANIDAE	Lucaninae	Aegus isogaii
172	3	LUCANIDAE	Lucaninae	Aegus jansoni
173	3	LUCANIDAE	Lucaninae	Aegus jasmin
174	3	LUCANIDAE	Lucaninae	Aegus jejunus
175	3	LUCANIDAE	Lucaninae	Aegus kandiensis
176	3	LUCANIDAE	Lucaninae	Aegus kazuhisai
177	3	LUCANIDAE	Lucaninae	Aegus kinabalensis
178	3	LUCANIDAE	Lucaninae	Aegus kirsteni
179	3	LUCANIDAE	Lucaninae	Aegus kobayashii
180	3	LUCANIDAE	Lucaninae	Aegus kombaensis
181	3	LUCANIDAE	Lucaninae	Aegus kuantungensis
182	3	LUCANIDAE	Lucaninae	Aegus kumei
183	3	LUCANIDAE	Lucaninae	Aegus kurosawai
184	3	LUCANIDAE	Lucaninae	Aegus labilis
185	3	LUCANIDAE	Lucaninae	Aegus lachaumei
186	3	LUCANIDAE	Lucaninae	Aegus laevicollis
187	3	LUCANIDAE	Lucaninae	Aegus lansbergei
188	3	LUCANIDAE	Lucaninae	Aegus legrandi
189	3	LUCANIDAE	Lucaninae	Aegus lesacae
190	3	LUCANIDAE	Lucaninae	Aegus leuweni
191	3	LUCANIDAE	Lucaninae	Aegus linealis
192	3	LUCANIDAE	Lucaninae	Aegus listeri
193	3	LUCANIDAE	Lucaninae	Aegus longiusculus
194	3	LUCANIDAE	Lucaninae	Aegus lunatus
195	3	LUCANIDAE	Lucaninae	Aegus lwini
196	3	LUCANIDAE	Lucaninae	Aegus maeandrinus
197	3	LUCANIDAE	Lucaninae	Aegus malapaensis
198	3	LUCANIDAE	Lucaninae	Aegus malleti
199	3	LUCANIDAE	Lucaninae	Aegus marginivilosus
200	3	LUCANIDAE	Lucaninae	Aegus masahikoi
201	3	LUCANIDAE	Lucaninae	Aegus milkintae
202	3	LUCANIDAE	Lucaninae	Aegus minahasaensis
203	3	LUCANIDAE	Lucaninae	Aegus mindanaoensis
204	3	LUCANIDAE	Lucaninae	Aegus minutus
205	3	LUCANIDAE	Lucaninae	Aegus misooelensis
206	3	LUCANIDAE	Lucaninae	Aegus miyashitai
207	3	LUCANIDAE	Lucaninae	Aegus mizukamii
208	3	LUCANIDAE	Lucaninae	Aegus montanus
209	3	LUCANIDAE	Lucaninae	Aegus myrmidon
210	3	LUCANIDAE	Lucaninae	Aegus nakanei
211	3	LUCANIDAE	Lucaninae	Aegus nakaneorum
212	3	LUCANIDAE	Lucaninae	Aegus naungi
213	3	LUCANIDAE	Lucaninae	Aegus nishikawai
214	3	LUCANIDAE	Lucaninae	Aegus nishiyamai
215	3	LUCANIDAE	Lucaninae	Aegus nobuyukii
216	3	LUCANIDAE	Lucaninae	Aegus oberthuri
217	3	LUCANIDAE	Lucaninae	Aegus octagonicus
218	3	LUCANIDAE	Lucaninae	Aegus ogasawarensis
219	3	LUCANIDAE	Lucaninae	Aegus oxygonus
220	3	LUCANIDAE	Lucaninae	Aegus parallelus
221	3	LUCANIDAE	Lucaninae	Aegus parvus
222	3	LUCANIDAE	Lucaninae	Aegus payakumbuhensis
223	3	LUCANIDAE	Lucaninae	Aegus pengalenganus
224	3	LUCANIDAE	Lucaninae	Aegus philippinensis
225	3	LUCANIDAE	Lucaninae	Aegus planeti
226	3	LUCANIDAE	Lucaninae	Aegus planicollis
227	3	LUCANIDAE	Lucaninae	Aegus planimandibularis
228	3	LUCANIDAE	Lucaninae	Aegus platyodon
229	3	LUCANIDAE	Lucaninae	Aegus porrectus
230	3	LUCANIDAE	Lucaninae	Aegus preangerensis
231	3	LUCANIDAE	Lucaninae	Aegus puncakensis
232	3	LUCANIDAE	Lucaninae	Aegus punctipennis
233	3	LUCANIDAE	Lucaninae	Aegus punctithorax
234	3	LUCANIDAE	Lucaninae	Aegus pusillus
235	3	LUCANIDAE	Lucaninae	Aegus pygmaeus
236	3	LUCANIDAE	Lucaninae	Aegus retrodentatus
237	3	LUCANIDAE	Lucaninae	Aegus riedeli
238	3	LUCANIDAE	Lucaninae	Aegus rigouti
239	3	LUCANIDAE	Lucaninae	Aegus rondoni
240	3	LUCANIDAE	Lucaninae	Aegus rosselianus
241	3	LUCANIDAE	Lucaninae	Aegus rungusiorum
242	3	LUCANIDAE	Lucaninae	Aegus sabanus
243	3	LUCANIDAE	Lucaninae	Aegus saitoi
244	3	LUCANIDAE	Lucaninae	Aegus sakaiii
245	3	LUCANIDAE	Lucaninae	Aegus sakamakii
246	3	LUCANIDAE	Lucaninae	Aegus sarawakensis
247	3	LUCANIDAE	Lucaninae	Aegus satoi
248	3	LUCANIDAE	Lucaninae	Aegus schenklingi
249	3	LUCANIDAE	Lucaninae	Aegus sculpticollis
250	3	LUCANIDAE	Lucaninae	Aegus sedlacekorum
251	3	LUCANIDAE	Lucaninae	Aegus selene
252	3	LUCANIDAE	Lucaninae	Aegus semicircularis
253	3	LUCANIDAE	Lucaninae	Aegus seraatus
254	3	LUCANIDAE	Lucaninae	Aegus sexlineatus
255	3	LUCANIDAE	Lucaninae	Aegus shinjii
256	3	LUCANIDAE	Lucaninae	Aegus simplex
257	3	LUCANIDAE	Lucaninae	Aegus subnitidus
258	3	LUCANIDAE	Lucaninae	Aegus sumatraensis
259	3	LUCANIDAE	Lucaninae	Aegus suzumurai
260	3	LUCANIDAE	Lucaninae	Aegus svenjae
261	3	LUCANIDAE	Lucaninae	Aegus swalei
262	3	LUCANIDAE	Lucaninae	Aegus syamusuli
263	3	LUCANIDAE	Lucaninae	Aegus szentivanyi
264	3	LUCANIDAE	Lucaninae	Aegus takakuwai
265	3	LUCANIDAE	Lucaninae	Aegus takayukii
266	3	LUCANIDAE	Lucaninae	Aegus taulus
267	3	LUCANIDAE	Lucaninae	Aegus tetsuoi
268	3	LUCANIDAE	Lucaninae	Aegus tutuilensis
269	3	LUCANIDAE	Lucaninae	Aegus upoluensis
270	3	LUCANIDAE	Lucaninae	Aegus werneri
271	3	LUCANIDAE	Lucaninae	Aegus woodfordi
272	3	LUCANIDAE	Lucaninae	Agnus egenus
273	3	LUCANIDAE	Lucaninae	Agnus gomyi
274	3	LUCANIDAE	Lucaninae	Agnus sp.
275	3	LUCANIDAE	Lucaninae	Allotopus moellenkampi
276	3	LUCANIDAE	Lucaninae	Allotopus rosenbergi
277	3	LUCANIDAE	Lucaninae	Altitatiayus campoi
278	3	LUCANIDAE	Lucaninae	Altitatiayus dulceae
279	3	LUCANIDAE	Lucaninae	Altitatiayus godinhorum
280	3	LUCANIDAE	Lucaninae	Altitatiayus rotundatus
281	3	LUCANIDAE	Lucaninae	Altitatiayus ruficollis
282	3	LUCANIDAE	Lucaninae	Amneidus godefroyi
283	3	LUCANIDAE	Lucaninae	Andinolucanus inesae
284	3	LUCANIDAE	Lucaninae	Aphanognathus laterotarsoides
285	3	LUCANIDAE	Lucaninae	Apterocyclus honoluluensis
286	3	LUCANIDAE	Lucaninae	Apterocyclus waterhousei
287	3	LUCANIDAE	Lucaninae	Apterodorcus bacchus
288	3	LUCANIDAE	Lucaninae	Arnaudius bomansi
289	3	LUCANIDAE	Lucaninae	Auxicerus multicolor
290	3	LUCANIDAE	Lucaninae	Auxicerus platyceps
291	3	LUCANIDAE	Lucaninae	Bartolozziolucanus kadazanorum
292	3	LUCANIDAE	Lucaninae	Bartolozziolucanus ohbayashii
293	3	LUCANIDAE	Lucaninae	Bomansius gabrieli
294	3	LUCANIDAE	Lucaninae	Brasilucanus alvarengai
295	3	LUCANIDAE	Lucaninae	Cacostomus squamosus
296	3	LUCANIDAE	Lucaninae	Calcodes aeratus
297	3	LUCANIDAE	Lucaninae	Calcodes cupreiventris
298	3	LUCANIDAE	Lucaninae	Calcodes sp.
299	3	LUCANIDAE	Lucaninae	Cantharolethrus azambrei
300	3	LUCANIDAE	Lucaninae	Cantharolethrus buckleyi
301	3	LUCANIDAE	Lucaninae	Cantharolethrus elongatus
302	3	LUCANIDAE	Lucaninae	Cantharolethrus luxeri
303	3	LUCANIDAE	Lucaninae	Cantharolethrus peruvianus
304	3	LUCANIDAE	Lucaninae	Cantharolethrus steinheili
305	3	LUCANIDAE	Lucaninae	Capreolucanus sicardi
306	3	LUCANIDAE	Lucaninae	Cardanus alfurus
307	3	LUCANIDAE	Lucaninae	Cardanus boileaui
308	3	LUCANIDAE	Lucaninae	Cardanus costatus
309	3	LUCANIDAE	Lucaninae	Cardanus reconditus
310	3	LUCANIDAE	Lucaninae	Cardanus sericeus
311	3	LUCANIDAE	Lucaninae	Cardanus sulcithorax
312	3	LUCANIDAE	Lucaninae	Cardanus variolosus
313	3	LUCANIDAE	Lucaninae	Casignetus humboldti
314	3	LUCANIDAE	Lucaninae	Casignetus lindei
315	3	LUCANIDAE	Lucaninae	Charagmophorus lineatus
316	3	LUCANIDAE	Lucaninae	Charagmophorus umedai
317	3	LUCANIDAE	Lucaninae	Cherasphorus inflatus
318	3	LUCANIDAE	Lucaninae	Cherasphorus sculptipennis
319	3	LUCANIDAE	Lucaninae	Cherasphorus suzukii
320	3	LUCANIDAE	Lucaninae	Chewlucanus hirasawai
321	3	LUCANIDAE	Lucaninae	Chewlucanus muramotoae
322	3	LUCANIDAE	Lucaninae	Chiasognathus beneshi
323	3	LUCANIDAE	Lucaninae	Chiasognathus granti
324	3	LUCANIDAE	Lucaninae	Chiasognathus impubis
325	3	LUCANIDAE	Lucaninae	Chiasognathus jousselini
326	3	LUCANIDAE	Lucaninae	Chiasognathus latreillei
327	3	LUCANIDAE	Lucaninae	Chiasognathus sombrus
328	3	LUCANIDAE	Lucaninae	Colophon barnardi
329	3	LUCANIDAE	Lucaninae	Colophon berrisfordi
330	3	LUCANIDAE	Lucaninae	Colophon cameroni
331	3	LUCANIDAE	Lucaninae	Colophon cassoni
332	3	LUCANIDAE	Lucaninae	Colophon eastmani
333	3	LUCANIDAE	Lucaninae	Colophon haughtoni
334	3	LUCANIDAE	Lucaninae	Colophon izardi
335	3	LUCANIDAE	Lucaninae	Colophon kawaii
336	3	LUCANIDAE	Lucaninae	Colophon montisatris
337	3	LUCANIDAE	Lucaninae	Colophon neli
338	3	LUCANIDAE	Lucaninae	Colophon oweni
339	3	LUCANIDAE	Lucaninae	Colophon primosi
340	3	LUCANIDAE	Lucaninae	Colophon sp.
341	3	LUCANIDAE	Lucaninae	Colophon stokoei
342	3	LUCANIDAE	Lucaninae	Colophon thunbergi
343	3	LUCANIDAE	Lucaninae	Colophon westwoodi
344	3	LUCANIDAE	Lucaninae	Colophon whitei
345	3	LUCANIDAE	Lucaninae	Cyclommatus alagari
346	3	LUCANIDAE	Lucaninae	Cyclommatus asahinal
347	3	LUCANIDAE	Lucaninae	Cyclommatus assamensis
348	3	LUCANIDAE	Lucaninae	Cyclommatus bicolor
349	3	LUCANIDAE	Lucaninae	Cyclommatus canaliculatus
350	3	LUCANIDAE	Lucaninae	Cyclommatus chewi
351	3	LUCANIDAE	Lucaninae	Cyclommatus cupreonitens
352	3	LUCANIDAE	Lucaninae	Cyclommatus dehaani
353	3	LUCANIDAE	Lucaninae	Cyclommatus elaphus
354	3	LUCANIDAE	Lucaninae	Cyclommatus eximius
355	3	LUCANIDAE	Lucaninae	Cyclommatus fangensis
356	3	LUCANIDAE	Lucaninae	Cyclommatus faunicolor
357	3	LUCANIDAE	Lucaninae	Cyclommatus finschi
358	3	LUCANIDAE	Lucaninae	Cyclommatus gestroi
359	3	LUCANIDAE	Lucaninae	Cyclommatus giraffa
360	3	LUCANIDAE	Lucaninae	Cyclommatus hagedorni
361	3	LUCANIDAE	Lucaninae	Cyclommatus imperator
362	3	LUCANIDAE	Lucaninae	Cyclommatus incognitus
363	3	LUCANIDAE	Lucaninae	Cyclommatus insignis
364	3	LUCANIDAE	Lucaninae	Cyclommatus katsurai
365	3	LUCANIDAE	Lucaninae	Cyclommatus kaupi
366	3	LUCANIDAE	Lucaninae	Cyclommatus kirchneri
367	3	LUCANIDAE	Lucaninae	Cyclommatus kusakabei
368	3	LUCANIDAE	Lucaninae	Cyclommatus lunifer
369	3	LUCANIDAE	Lucaninae	Cyclommatus margaritae
370	3	LUCANIDAE	Lucaninae	Cyclommatus martinii
371	3	LUCANIDAE	Lucaninae	Cyclommatus metallifer
372	3	LUCANIDAE	Lucaninae	Cyclommatus misimaensis
373	3	LUCANIDAE	Lucaninae	Cyclommatus mniszechi
374	3	LUCANIDAE	Lucaninae	Cyclommatus modiglianii
375	3	LUCANIDAE	Lucaninae	Cyclommatus monguilloni
376	3	LUCANIDAE	Lucaninae	Cyclommatus montanellus
377	3	LUCANIDAE	Lucaninae	Cyclommatus multidentatus
378	3	LUCANIDAE	Lucaninae	Cyclommatus murutiorum
379	3	LUCANIDAE	Lucaninae	Cyclommatus nagaii
380	3	LUCANIDAE	Lucaninae	Cyclommatus okudai
381	3	LUCANIDAE	Lucaninae	Cyclommatus pahangensis
382	3	LUCANIDAE	Lucaninae	Cyclommatus pasteuri
383	3	LUCANIDAE	Lucaninae	Cyclommatus pulchellus
384	3	LUCANIDAE	Lucaninae	Cyclommatus saltini
385	3	LUCANIDAE	Lucaninae	Cyclommatus scutellaris
386	3	LUCANIDAE	Lucaninae	Cyclommatus simalurensis
387	3	LUCANIDAE	Lucaninae	Cyclommatus sp.
388	3	LUCANIDAE	Lucaninae	Cyclommatus sp.
389	3	LUCANIDAE	Lucaninae	Cyclommatus sp.
390	3	LUCANIDAE	Lucaninae	Cyclommatus speciosus
391	3	LUCANIDAE	Lucaninae	Cyclommatus spineus
392	3	LUCANIDAE	Lucaninae	Cyclommatus splendidus
393	3	LUCANIDAE	Lucaninae	Cyclommatus strigiceps
394	3	LUCANIDAE	Lucaninae	Cyclommatus suzumurai
395	3	LUCANIDAE	Lucaninae	Cyclommatus tamdaoensis
396	3	LUCANIDAE	Lucaninae	Cyclommatus tarandus
397	3	LUCANIDAE	Lucaninae	Cyclommatus taurus
398	3	LUCANIDAE	Lucaninae	Cyclommatus titanus
399	3	LUCANIDAE	Lucaninae	Cyclommatus truncatus
400	3	LUCANIDAE	Lucaninae	Cyclommatus vanrooni
401	3	LUCANIDAE	Lucaninae	Cyclommatus vitalisi
402	3	LUCANIDAE	Lucaninae	Cyclommatus weinreichi
403	3	LUCANIDAE	Lucaninae	Cyclommatus zuberi
404	3	LUCANIDAE	Lucaninae	Dendezia renieri
405	3	LUCANIDAE	Lucaninae	Digonophorus costipennis
406	3	LUCANIDAE	Lucaninae	Digonophorus rubrolateris
407	3	LUCANIDAE	Lucaninae	Digonophorus wemckeni
408	3	LUCANIDAE	Lucaninae	Dinonigidius ahenobarbus
409	3	LUCANIDAE	Lucaninae	Diphyllostoma linsleyi
410	3	LUCANIDAE	Lucaninae	Dorculus bouvieri
411	3	LUCANIDAE	Lucaninae	Dorculus difformipes
412	3	LUCANIDAE	Lucaninae	Dorculus lombokensis
413	3	LUCANIDAE	Lucaninae	Dorcus affinis
414	3	LUCANIDAE	Lucaninae	Dorcus alcides
415	3	LUCANIDAE	Lucaninae	Dorcus alexisi
416	3	LUCANIDAE	Lucaninae	Dorcus amamianus
417	3	LUCANIDAE	Lucaninae	Dorcus antaeus
418	3	LUCANIDAE	Lucaninae	Dorcus archeri
419	3	LUCANIDAE	Lucaninae	Dorcus arfakianus
420	3	LUCANIDAE	Lucaninae	Dorcus axisopsis
421	3	LUCANIDAE	Lucaninae	Dorcus bandaensis
422	3	LUCANIDAE	Lucaninae	Dorcus bennigseni
423	3	LUCANIDAE	Lucaninae	Dorcus bisignatus
424	3	LUCANIDAE	Lucaninae	Dorcus bobi
425	3	LUCANIDAE	Lucaninae	Dorcus branaungi
426	3	LUCANIDAE	Lucaninae	Dorcus brevis
427	3	LUCANIDAE	Lucaninae	Dorcus bucephalus
428	3	LUCANIDAE	Lucaninae	Dorcus caprecornus
429	3	LUCANIDAE	Lucaninae	Dorcus carinulatus
430	3	LUCANIDAE	Lucaninae	Dorcus cofaisi
431	3	LUCANIDAE	Lucaninae	Dorcus consentaneus
432	3	LUCANIDAE	Lucaninae	Dorcus cuongi
433	3	LUCANIDAE	Lucaninae	Dorcus curvidens
434	3	LUCANIDAE	Lucaninae	Dorcus cylindricus
435	3	LUCANIDAE	Lucaninae	Dorcus davidis
436	3	LUCANIDAE	Lucaninae	Dorcus derelictus
437	3	LUCANIDAE	Lucaninae	Dorcus detanii
438	3	LUCANIDAE	Lucaninae	Dorcus dierli
439	3	LUCANIDAE	Lucaninae	Dorcus doani
440	3	LUCANIDAE	Lucaninae	Dorcus donckieri
441	3	LUCANIDAE	Lucaninae	Dorcus dublonensis
442	3	LUCANIDAE	Lucaninae	Dorcus duryungensis
443	3	LUCANIDAE	Lucaninae	Dorcus egregius
444	3	LUCANIDAE	Lucaninae	Dorcus elegantulus
445	3	LUCANIDAE	Lucaninae	Dorcus emikoae
446	3	LUCANIDAE	Lucaninae	Dorcus eurycephalus
447	3	LUCANIDAE	Lucaninae	Dorcus formosanus
448	3	LUCANIDAE	Lucaninae	Dorcus fujiii
449	3	LUCANIDAE	Lucaninae	Dorcus fukinukii
450	3	LUCANIDAE	Lucaninae	Dorcus fulvonotatus
451	3	LUCANIDAE	Lucaninae	Dorcus furusui
452	3	LUCANIDAE	Lucaninae	Dorcus fuscescens
453	3	LUCANIDAE	Lucaninae	Dorcus ghilianii
454	3	LUCANIDAE	Lucaninae	Dorcus gracilicornis
455	3	LUCANIDAE	Lucaninae	Dorcus grandis
456	3	LUCANIDAE	Lucaninae	Dorcus groulti
457	3	LUCANIDAE	Lucaninae	Dorcus haitschunus
458	3	LUCANIDAE	Lucaninae	Dorcus hamidi
459	3	LUCANIDAE	Lucaninae	Dorcus hansi
460	3	LUCANIDAE	Lucaninae	Dorcus hopei
461	3	LUCANIDAE	Lucaninae	Dorcus hyperion
462	3	LUCANIDAE	Lucaninae	Dorcus immundus
463	3	LUCANIDAE	Lucaninae	Dorcus intermedius
464	3	LUCANIDAE	Lucaninae	Dorcus intricatus
465	3	LUCANIDAE	Lucaninae	Dorcus itoi
466	3	LUCANIDAE	Lucaninae	Dorcus japonicus
467	3	LUCANIDAE	Lucaninae	Dorcus jucundus
468	3	LUCANIDAE	Lucaninae	Dorcus kamijoi
469	3	LUCANIDAE	Lucaninae	Dorcus katctinensis
470	3	LUCANIDAE	Lucaninae	Dorcus katsurai
471	3	LUCANIDAE	Lucaninae	Dorcus kawamurai
472	3	LUCANIDAE	Lucaninae	Dorcus kentai
473	3	LUCANIDAE	Lucaninae	Dorcus kikunoae
474	3	LUCANIDAE	Lucaninae	Dorcus kirchneri
475	3	LUCANIDAE	Lucaninae	Dorcus koreanus
476	3	LUCANIDAE	Lucaninae	Dorcus kucerai
477	3	LUCANIDAE	Lucaninae	Dorcus kusakabei
478	3	LUCANIDAE	Lucaninae	Dorcus kyanrauensis
479	3	LUCANIDAE	Lucaninae	Dorcus kyawi
480	3	LUCANIDAE	Lucaninae	Dorcus lachnosternus
481	3	LUCANIDAE	Lucaninae	Dorcus macleayii
482	3	LUCANIDAE	Lucaninae	Dorcus magdeleinae
483	3	LUCANIDAE	Lucaninae	Dorcus meeki
484	3	LUCANIDAE	Lucaninae	Dorcus mellianus
485	3	LUCANIDAE	Lucaninae	Dorcus meridionalis
486	3	LUCANIDAE	Lucaninae	Dorcus metacostatus
487	3	LUCANIDAE	Lucaninae	Dorcus mineti
488	3	LUCANIDAE	Lucaninae	Dorcus mirabilis
489	3	LUCANIDAE	Lucaninae	Dorcus miwai
490	3	LUCANIDAE	Lucaninae	Dorcus mizunumai
491	3	LUCANIDAE	Lucaninae	Dorcus mochizukii
492	3	LUCANIDAE	Lucaninae	Dorcus moellenkampi
493	3	LUCANIDAE	Lucaninae	Dorcus montivagus
494	3	LUCANIDAE	Lucaninae	Dorcus multicavus
495	3	LUCANIDAE	Lucaninae	Dorcus musimon
496	3	LUCANIDAE	Lucaninae	Dorcus mynti
497	3	LUCANIDAE	Lucaninae	Dorcus negrei
498	3	LUCANIDAE	Lucaninae	Dorcus nepalensis
499	3	LUCANIDAE	Lucaninae	Dorcus nosei
500	3	LUCANIDAE	Lucaninae	Dorcus parallelipipedus
501	3	LUCANIDAE	Lucaninae	Dorcus parallelus
502	3	LUCANIDAE	Lucaninae	Dorcus parvulus
503	3	LUCANIDAE	Lucaninae	Dorcus peyronis
504	3	LUCANIDAE	Lucaninae	Dorcus pieli
505	3	LUCANIDAE	Lucaninae	Dorcus prasobsuki
506	3	LUCANIDAE	Lucaninae	Dorcus prochazkai
507	3	LUCANIDAE	Lucaninae	Dorcus pseudaxis
508	3	LUCANIDAE	Lucaninae	Dorcus rama
509	3	LUCANIDAE	Lucaninae	Dorcus ratiocinativus
510	3	LUCANIDAE	Lucaninae	Dorcus rectus
511	3	LUCANIDAE	Lucaninae	Dorcus reichei
512	3	LUCANIDAE	Lucaninae	Dorcus ritsemae
513	3	LUCANIDAE	Lucaninae	Dorcus rubrofemoratus
514	3	LUCANIDAE	Lucaninae	Dorcus rugosus
515	3	LUCANIDAE	Lucaninae	Dorcus saiga
516	3	LUCANIDAE	Lucaninae	Dorcus sancha
517	3	LUCANIDAE	Lucaninae	Dorcus sawaii
518	3	LUCANIDAE	Lucaninae	Dorcus schenklingi
519	3	LUCANIDAE	Lucaninae	Dorcus seguyi
520	3	LUCANIDAE	Lucaninae	Dorcus semenovi
521	3	LUCANIDAE	Lucaninae	Dorcus sewertzowi
522	3	LUCANIDAE	Lucaninae	Dorcus sinensis
523	3	LUCANIDAE	Lucaninae	Dorcus sircari
524	3	LUCANIDAE	Lucaninae	Dorcus striatipennis
525	3	LUCANIDAE	Lucaninae	Dorcus submolaris
526	3	LUCANIDAE	Lucaninae	Dorcus sukkiti
527	3	LUCANIDAE	Lucaninae	Dorcus suturalis
528	3	LUCANIDAE	Lucaninae	Dorcus taiwanicus
529	3	LUCANIDAE	Lucaninae	Dorcus tanakai
530	3	LUCANIDAE	Lucaninae	Dorcus taurus
531	3	LUCANIDAE	Lucaninae	Dorcus tenuihirsutus
532	3	LUCANIDAE	Lucaninae	Dorcus ternatensis
533	3	LUCANIDAE	Lucaninae	Dorcus thoracicus
534	3	LUCANIDAE	Lucaninae	Dorcus tityus
535	3	LUCANIDAE	Lucaninae	Dorcus tonkinensis
536	3	LUCANIDAE	Lucaninae	Dorcus townesi
537	3	LUCANIDAE	Lucaninae	Dorcus tsunodai
538	3	LUCANIDAE	Lucaninae	Dorcus ursulae
539	3	LUCANIDAE	Lucaninae	Dorcus ursulus
540	3	LUCANIDAE	Lucaninae	Dorcus velutinus
541	3	LUCANIDAE	Lucaninae	Dorcus vernicatus
542	3	LUCANIDAE	Lucaninae	Dorcus virginiae
543	3	LUCANIDAE	Lucaninae	Dorcus wickhami
544	3	LUCANIDAE	Lucaninae	Dorcus yamadai
545	3	LUCANIDAE	Lucaninae	Epipedesthus wangi
546	3	LUCANIDAE	Lucaninae	Eucarteria floralis
547	3	LUCANIDAE	Lucaninae	Eucarteria subvittata
548	3	LUCANIDAE	Lucaninae	Eulepidius luridus
549	3	LUCANIDAE	Lucaninae	Figulus aratus
550	3	LUCANIDAE	Lucaninae	Figulus bicolor
551	3	LUCANIDAE	Lucaninae	Figulus binodulus
552	3	LUCANIDAE	Lucaninae	Figulus bomansi
553	3	LUCANIDAE	Lucaninae	Figulus boninensis
554	3	LUCANIDAE	Lucaninae	Figulus borneensis
555	3	LUCANIDAE	Lucaninae	Figulus cavifrons
556	3	LUCANIDAE	Lucaninae	Figulus confusus
557	3	LUCANIDAE	Lucaninae	Figulus curvicornis
558	3	LUCANIDAE	Lucaninae	Figulus daitoensis
559	3	LUCANIDAE	Lucaninae	Figulus decipiens
560	3	LUCANIDAE	Lucaninae	Figulus deletus
561	3	LUCANIDAE	Lucaninae	Figulus elateroides
562	3	LUCANIDAE	Lucaninae	Figulus fissicollis
563	3	LUCANIDAE	Lucaninae	Figulus foveicollis
564	3	LUCANIDAE	Lucaninae	Figulus gracilentus
565	3	LUCANIDAE	Lucaninae	Figulus hornabrooki
566	3	LUCANIDAE	Lucaninae	Figulus horni
567	3	LUCANIDAE	Lucaninae	Figulus howei
568	3	LUCANIDAE	Lucaninae	Figulus impressicollis
569	3	LUCANIDAE	Lucaninae	Figulus integricollis
570	3	LUCANIDAE	Lucaninae	Figulus joliveti
571	3	LUCANIDAE	Lucaninae	Figulus kinabaluensis
572	3	LUCANIDAE	Lucaninae	Figulus laevipennis
573	3	LUCANIDAE	Lucaninae	Figulus lansbergei
574	3	LUCANIDAE	Lucaninae	Figulus laoticus
575	3	LUCANIDAE	Lucaninae	Figulus lilliputanus
576	3	LUCANIDAE	Lucaninae	Figulus manillarum
577	3	LUCANIDAE	Lucaninae	Figulus mediocris
578	3	LUCANIDAE	Lucaninae	Figulus mento
579	3	LUCANIDAE	Lucaninae	Figulus piceus
580	3	LUCANIDAE	Lucaninae	Figulus porrectus
581	3	LUCANIDAE	Lucaninae	Figulus procericornis
582	3	LUCANIDAE	Lucaninae	Figulus procerus
583	3	LUCANIDAE	Lucaninae	Figulus punctatus
584	3	LUCANIDAE	Lucaninae	Figulus regularis
585	3	LUCANIDAE	Lucaninae	Figulus samoanus
586	3	LUCANIDAE	Lucaninae	Figulus sarawakensis
587	3	LUCANIDAE	Lucaninae	Figulus scaritiformis
588	3	LUCANIDAE	Lucaninae	Figulus striatus
589	3	LUCANIDAE	Lucaninae	Figulus sublaevis
590	3	LUCANIDAE	Lucaninae	Figulus suzumurai
591	3	LUCANIDAE	Lucaninae	Foraminis perforatus
592	3	LUCANIDAE	Lucaninae	Ganelius madagascariensis
593	3	LUCANIDAE	Lucaninae	Ganelius obendorferi
594	3	LUCANIDAE	Lucaninae	Geodorcus capito
595	3	LUCANIDAE	Lucaninae	Geodorcus helmsi
596	3	LUCANIDAE	Lucaninae	Geodorcus novaezealandiae
597	3	LUCANIDAE	Lucaninae	Geodorcus philpotti
598	3	LUCANIDAE	Lucaninae	Gnaphaloryx capreolus
599	3	LUCANIDAE	Lucaninae	Gnaphaloryx dilaticollis
600	3	LUCANIDAE	Lucaninae	Gnaphaloryx gracilis
601	3	LUCANIDAE	Lucaninae	Gnaphaloryx haddeni
602	3	LUCANIDAE	Lucaninae	Gnaphaloryx horridus
603	3	LUCANIDAE	Lucaninae	Gnaphaloryx laticornis
604	3	LUCANIDAE	Lucaninae	Gnaphaloryx miles
605	3	LUCANIDAE	Lucaninae	Gnaphaloryx opacus
606	3	LUCANIDAE	Lucaninae	Gnaphaloryx pollinosus
607	3	LUCANIDAE	Lucaninae	Gnaphaloryx sp.
608	3	LUCANIDAE	Lucaninae	Gnaphaloryx squalidus
609	3	LUCANIDAE	Lucaninae	Heterochthes andamanensis
610	3	LUCANIDAE	Lucaninae	Heterochthes brachypterus
611	3	LUCANIDAE	Lucaninae	Hexarthrius aduncus
612	3	LUCANIDAE	Lucaninae	Hexarthrius bowringi
613	3	LUCANIDAE	Lucaninae	Hexarthrius buqueti
614	3	LUCANIDAE	Lucaninae	Hexarthrius davisoni
615	3	LUCANIDAE	Lucaninae	Hexarthrius forsteri
616	3	LUCANIDAE	Lucaninae	Hexarthrius howdeni
617	3	LUCANIDAE	Lucaninae	Hexarthrius mandibularis
618	3	LUCANIDAE	Lucaninae	Hexarthrius melchioritis
619	3	LUCANIDAE	Lucaninae	Hexarthrius mniszechi
620	3	LUCANIDAE	Lucaninae	Hexarthrius nigritus
621	3	LUCANIDAE	Lucaninae	Hexarthrius parryi
622	3	LUCANIDAE	Lucaninae	Hexarthrius rhinoceros
623	3	LUCANIDAE	Lucaninae	Hexarthrius sanuchi
624	3	LUCANIDAE	Lucaninae	Hexarthrius vitalisi
625	3	LUCANIDAE	Lucaninae	Homoderus gladiator
626	3	LUCANIDAE	Lucaninae	Homoderus mellyi
627	3	LUCANIDAE	Lucaninae	Homoderus taverniersi
628	3	LUCANIDAE	Lucaninae	Hoplogonus bornemisszai
629	3	LUCANIDAE	Lucaninae	Hoplogonus simsoni
630	3	LUCANIDAE	Lucaninae	Hoplogonus vanderschoori
631	3	LUCANIDAE	Lucaninae	Incadorcus ashaninka
632	3	LUCANIDAE	Lucaninae	Incadorcus ayamaranus
633	3	LUCANIDAE	Lucaninae	Incadorcus damasoi
634	3	LUCANIDAE	Lucaninae	Incadorcus michellae
635	3	LUCANIDAE	Lucaninae	Incadorcus paulseni
636	3	LUCANIDAE	Lucaninae	Incadorcus shaunai
637	3	LUCANIDAE	Lucaninae	Incadorcus zugeri cozcoensis
638	3	LUCANIDAE	Lucaninae	Incadorcus zugeri
639	3	LUCANIDAE	Lucaninae	Irianoaegus shiokurai
640	3	LUCANIDAE	Lucaninae	Katsuraius ikedaorum
641	3	LUCANIDAE	Lucaninae	Leptinopterus affinis
642	3	LUCANIDAE	Lucaninae	Leptinopterus asketus
643	3	LUCANIDAE	Lucaninae	Leptinopterus assimilis
644	3	LUCANIDAE	Lucaninae	Leptinopterus burmeisteri
645	3	LUCANIDAE	Lucaninae	Leptinopterus consimilis
646	3	LUCANIDAE	Lucaninae	Leptinopterus constricticollis
647	3	LUCANIDAE	Lucaninae	Leptinopterus elegans
648	3	LUCANIDAE	Lucaninae	Leptinopterus erythrocnemus
649	3	LUCANIDAE	Lucaninae	Leptinopterus femoratus
650	3	LUCANIDAE	Lucaninae	Leptinopterus fryi
651	3	LUCANIDAE	Lucaninae	Leptinopterus gracilis
652	3	LUCANIDAE	Lucaninae	Leptinopterus ibex
653	3	LUCANIDAE	Lucaninae	Leptinopterus melanarius
654	3	LUCANIDAE	Lucaninae	Leptinopterus nigrotibialis
655	3	LUCANIDAE	Lucaninae	Leptinopterus robustus
656	3	LUCANIDAE	Lucaninae	Leptinopterus suturalis
657	3	LUCANIDAE	Lucaninae	Leptinopterus tibialis
658	3	LUCANIDAE	Lucaninae	Leptinopterus v-nigrum
659	3	LUCANIDAE	Lucaninae	Lissapterus darlingtoni
660	3	LUCANIDAE	Lucaninae	Lissapterus grammicus
661	3	LUCANIDAE	Lucaninae	Lissapterus howittanus
662	3	LUCANIDAE	Lucaninae	Lissapterus notestinei
663	3	LUCANIDAE	Lucaninae	Lissapterus obesus
664	3	LUCANIDAE	Lucaninae	Lissapterus ogivus
665	3	LUCANIDAE	Lucaninae	Lissapterus pelorides
666	3	LUCANIDAE	Lucaninae	Lissapterus tetrops
667	3	LUCANIDAE	Lucaninae	Lissotes basilaris
668	3	LUCANIDAE	Lucaninae	Lissotes bornemisszai
669	3	LUCANIDAE	Lucaninae	Lissotes cancroides
670	3	LUCANIDAE	Lucaninae	Lissotes cornutus
671	3	LUCANIDAE	Lucaninae	Lissotes curvicornis
672	3	LUCANIDAE	Lucaninae	Lissotes darlingtoni
673	3	LUCANIDAE	Lucaninae	Lissotes forcipula
674	3	LUCANIDAE	Lucaninae	Lissotes furcicornis
675	3	LUCANIDAE	Lucaninae	Lissotes globosus
676	3	LUCANIDAE	Lucaninae	Lissotes kershawi
677	3	LUCANIDAE	Lucaninae	Lissotes launcestoni
678	3	LUCANIDAE	Lucaninae	Lissotes menalcas
679	3	LUCANIDAE	Lucaninae	Lissotes obtusatus
680	3	LUCANIDAE	Lucaninae	Lissotes politus
681	3	LUCANIDAE	Lucaninae	Lissotes punctatas
682	3	LUCANIDAE	Lucaninae	Lissotes rodwayi
683	3	LUCANIDAE	Lucaninae	Lissotes rudis
684	3	LUCANIDAE	Lucaninae	Lissotes subcaeruleus
685	3	LUCANIDAE	Lucaninae	Lissotes urus
686	3	LUCANIDAE	Lucaninae	Lucanus adelmae
687	3	LUCANIDAE	Lucaninae	Lucanus angusticornis
688	3	LUCANIDAE	Lucaninae	Lucanus atratus
689	3	LUCANIDAE	Lucaninae	Lucanus aungsani
690	3	LUCANIDAE	Lucaninae	Lucanus barbarossa
691	3	LUCANIDAE	Lucaninae	Lucanus boileaui
692	3	LUCANIDAE	Lucaninae	Lucanus brivioi
693	3	LUCANIDAE	Lucaninae	Lucanus bruanti
694	3	LUCANIDAE	Lucaninae	Lucanus cantori
695	3	LUCANIDAE	Lucaninae	Lucanus capreolus
696	3	LUCANIDAE	Lucaninae	Lucanus cervus
697	3	LUCANIDAE	Lucaninae	Lucanus cheni
698	3	LUCANIDAE	Lucaninae	Lucanus confusus
699	3	LUCANIDAE	Lucaninae	Lucanus datunensis
700	3	LUCANIDAE	Lucaninae	Lucanus davidis
701	3	LUCANIDAE	Lucaninae	Lucanus delavayi
702	3	LUCANIDAE	Lucaninae	Lucanus denticulus
703	3	LUCANIDAE	Lucaninae	Lucanus deuveianus
704	3	LUCANIDAE	Lucaninae	Lucanus didieri
705	3	LUCANIDAE	Lucaninae	Lucanus dohertyi
706	3	LUCANIDAE	Lucaninae	Lucanus dongi
707	3	LUCANIDAE	Lucaninae	Lucanus fairmairei
708	3	LUCANIDAE	Lucaninae	Lucanus ferriei
709	3	LUCANIDAE	Lucaninae	Lucanus formosanus
710	3	LUCANIDAE	Lucaninae	Lucanus formosus
711	3	LUCANIDAE	Lucaninae	Lucanus fortunei
712	3	LUCANIDAE	Lucaninae	Lucanus fryi
713	3	LUCANIDAE	Lucaninae	Lucanus fujitai
714	3	LUCANIDAE	Lucaninae	Lucanus fukinukiae
715	3	LUCANIDAE	Lucaninae	Lucanus furcifer
716	3	LUCANIDAE	Lucaninae	Lucanus gamunus
717	3	LUCANIDAE	Lucaninae	Lucanus gracilis
718	3	LUCANIDAE	Lucaninae	Lucanus groulti
719	3	LUCANIDAE	Lucaninae	Lucanus hansi
720	3	LUCANIDAE	Lucaninae	Lucanus hermani
721	3	LUCANIDAE	Lucaninae	Lucanus hildegardae
722	3	LUCANIDAE	Lucaninae	Lucanus ibericus
723	3	LUCANIDAE	Lucaninae	Lucanus imitator
724	3	LUCANIDAE	Lucaninae	Lucanus jietuii
725	3	LUCANIDAE	Lucaninae	Lucanus kanoi
726	3	LUCANIDAE	Lucaninae	Lucanus kerleyi
727	3	LUCANIDAE	Lucaninae	Lucanus kirchneri
728	3	LUCANIDAE	Lucaninae	Lucanus klapperichi
729	3	LUCANIDAE	Lucaninae	Lucanus koyamai
730	3	LUCANIDAE	Lucaninae	Lucanus kraatzi
731	3	LUCANIDAE	Lucaninae	Lucanus kurosawai
732	3	LUCANIDAE	Lucaninae	Lucanus laetus
733	3	LUCANIDAE	Lucaninae	Lucanus laminifer
734	3	LUCANIDAE	Lucaninae	Lucanus langi
735	3	LUCANIDAE	Lucaninae	Lucanus lesnei
736	3	LUCANIDAE	Lucaninae	Lucanus lhasaensis
737	3	LUCANIDAE	Lucaninae	Lucanus luci
738	3	LUCANIDAE	Lucaninae	Lucanus ludivinae
739	3	LUCANIDAE	Lucaninae	Lucanus lunifer
740	3	LUCANIDAE	Lucaninae	Lucanus macrophyllus
741	3	LUCANIDAE	Lucaninae	Lucanus maculifemoratus
742	3	LUCANIDAE	Lucaninae	Lucanus maedai
743	3	LUCANIDAE	Lucaninae	Lucanus manai
744	3	LUCANIDAE	Lucaninae	Lucanus mazama
745	3	LUCANIDAE	Lucaninae	Lucanus mearesii
746	3	LUCANIDAE	Lucaninae	Lucanus mingyae
747	3	LUCANIDAE	Lucaninae	Lucanus miwai
748	3	LUCANIDAE	Lucaninae	Lucanus miyashitai
749	3	LUCANIDAE	Lucaninae	Lucanus nangsarae
750	3	LUCANIDAE	Lucaninae	Lucanus ngheanus
751	3	LUCANIDAE	Lucaninae	Lucanus nobilis
752	3	LUCANIDAE	Lucaninae	Lucanus oberthueri
753	3	LUCANIDAE	Lucaninae	Lucanus ogakii
754	3	LUCANIDAE	Lucaninae	Lucanus orientalis
755	3	LUCANIDAE	Lucaninae	Lucanus parryi
756	3	LUCANIDAE	Lucaninae	Lucanus persarinii
757	3	LUCANIDAE	Lucaninae	Lucanus placidus
758	3	LUCANIDAE	Lucaninae	Lucanus planeti
759	3	LUCANIDAE	Lucaninae	Lucanus prometheus
760	3	LUCANIDAE	Lucaninae	Lucanus prossi
761	3	LUCANIDAE	Lucaninae	Lucanus pulchellus
762	3	LUCANIDAE	Lucaninae	Lucanus satoi
763	3	LUCANIDAE	Lucaninae	Lucanus sericeus
764	3	LUCANIDAE	Lucaninae	Lucanus smithi
765	3	LUCANIDAE	Lucaninae	Lucanus suzumurai
766	3	LUCANIDAE	Lucaninae	Lucanus swinhoei
767	3	LUCANIDAE	Lucaninae	Lucanus syriacus
768	3	LUCANIDAE	Lucaninae	Lucanus szetschuanicus
769	3	LUCANIDAE	Lucaninae	Lucanus takakuwai
770	3	LUCANIDAE	Lucaninae	Lucanus tetraodon
771	3	LUCANIDAE	Lucaninae	Lucanus tibetanus
772	3	LUCANIDAE	Lucaninae	Lucanus tsukamotoi
773	3	LUCANIDAE	Lucaninae	Lucanus victorius
774	3	LUCANIDAE	Lucaninae	Lucanus villosus
775	3	LUCANIDAE	Lucaninae	Lucanus vitalisi
776	3	LUCANIDAE	Lucaninae	Lucanus werneri
777	3	LUCANIDAE	Lucaninae	Lucanus westermanni
778	3	LUCANIDAE	Lucaninae	Lucanus wittmeri
779	3	LUCANIDAE	Lucaninae	Lucanus wuyishanensis
780	3	LUCANIDAE	Lucaninae	Lucanus xerxes
781	3	LUCANIDAE	Lucaninae	Lucanus ziliolii
782	3	LUCANIDAE	Lucaninae	Macrocrates australis
783	3	LUCANIDAE	Lucaninae	Macrocrates bucephalus
784	3	LUCANIDAE	Lucaninae	Macrocrates galantorum
785	3	LUCANIDAE	Lucaninae	Macrocrates invenireus
786	3	LUCANIDAE	Lucaninae	Macrodorcas elegans
787	3	LUCANIDAE	Lucaninae	Mesotopus tarandus
788	3	LUCANIDAE	Lucaninae	Metadorcinus aku
789	3	LUCANIDAE	Lucaninae	Metadorcinus auritus
790	3	LUCANIDAE	Lucaninae	Metadorcinus buckleyi
791	3	LUCANIDAE	Lucaninae	Metadorcinus digennaroi
792	3	LUCANIDAE	Lucaninae	Metadorcinus neotragus
793	3	LUCANIDAE	Lucaninae	Metadorcinus plagiatus
794	3	LUCANIDAE	Lucaninae	Metadorcinus securiformis
795	3	LUCANIDAE	Lucaninae	Metadorcinus silviae
796	3	LUCANIDAE	Lucaninae	Metadorcinus yamauchii
797	3	LUCANIDAE	Lucaninae	Metadorcus rotundatus
798	3	LUCANIDAE	Lucaninae	Microlucanus greensladeae
799	3	LUCANIDAE	Lucaninae	Neolucanus angulatus
800	3	LUCANIDAE	Lucaninae	Neolucanus atratus
801	3	LUCANIDAE	Lucaninae	Neolucanus baladeva
802	3	LUCANIDAE	Lucaninae	Neolucanus baongocae
803	3	LUCANIDAE	Lucaninae	Neolucanus brebis
804	3	LUCANIDAE	Lucaninae	Neolucanus brochieri
805	3	LUCANIDAE	Lucaninae	Neolucanus castanopterus
806	3	LUCANIDAE	Lucaninae	Neolucanus championi
807	3	LUCANIDAE	Lucaninae	Neolucanus cingulatus
808	3	LUCANIDAE	Lucaninae	Neolucanus delicatus
809	3	LUCANIDAE	Lucaninae	Neolucanus donckeri
810	3	LUCANIDAE	Lucaninae	Neolucanus doro
811	3	LUCANIDAE	Lucaninae	Neolucanus eugeniae
812	3	LUCANIDAE	Lucaninae	Neolucanus fiedleri
813	3	LUCANIDAE	Lucaninae	Neolucanus fuscus
814	3	LUCANIDAE	Lucaninae	Neolucanus giganteus
815	3	LUCANIDAE	Lucaninae	Neolucanus guiardi
816	3	LUCANIDAE	Lucaninae	Neolucanus hagiangensis
817	3	LUCANIDAE	Lucaninae	Neolucanus iijimai
818	3	LUCANIDAE	Lucaninae	Neolucanus inaharai
819	3	LUCANIDAE	Lucaninae	Neolucanus insularis
820	3	LUCANIDAE	Lucaninae	Neolucanus insulicola
821	3	LUCANIDAE	Lucaninae	Neolucanus katsuraorum
822	3	LUCANIDAE	Lucaninae	Neolucanus lanwanorum
823	3	LUCANIDAE	Lucaninae	Neolucanus laticollis
824	3	LUCANIDAE	Lucaninae	Neolucanus latus
825	3	LUCANIDAE	Lucaninae	Neolucanus lehmanni
826	3	LUCANIDAE	Lucaninae	Neolucanus lividus
827	3	LUCANIDAE	Lucaninae	Neolucanus macrosus
828	3	LUCANIDAE	Lucaninae	Neolucanus maedai
829	3	LUCANIDAE	Lucaninae	Neolucanus marginatus
830	3	LUCANIDAE	Lucaninae	Neolucanus maximus
831	3	LUCANIDAE	Lucaninae	Neolucanus melas
832	3	LUCANIDAE	Lucaninae	Neolucanus nitidus
833	3	LUCANIDAE	Lucaninae	Neolucanus okinawanus
834	3	LUCANIDAE	Lucaninae	Neolucanus palmatus
835	3	LUCANIDAE	Lucaninae	Neolucanus parryi
836	3	LUCANIDAE	Lucaninae	Neolucanus pentaphyllus
837	3	LUCANIDAE	Lucaninae	Neolucanus perarmatus
838	3	LUCANIDAE	Lucaninae	Neolucanus protogenetivus
839	3	LUCANIDAE	Lucaninae	Neolucanus pseudovicinus
840	3	LUCANIDAE	Lucaninae	Neolucanus rondoni
841	3	LUCANIDAE	Lucaninae	Neolucanus sarrauti
842	3	LUCANIDAE	Lucaninae	Neolucanus saundersii
843	3	LUCANIDAE	Lucaninae	Neolucanus sinicus
844	3	LUCANIDAE	Lucaninae	Neolucanus suzumurai
845	3	LUCANIDAE	Lucaninae	Neolucanus swinhoei
846	3	LUCANIDAE	Lucaninae	Neolucanus taiwanus
847	3	LUCANIDAE	Lucaninae	Neolucanus tanakai
848	3	LUCANIDAE	Lucaninae	Neolucanus vicinus
849	3	LUCANIDAE	Lucaninae	Neolucanus waterhousei
850	3	LUCANIDAE	Lucaninae	Nigidionus parryi
851	3	LUCANIDAE	Lucaninae	Nigidius acutangulus
852	3	LUCANIDAE	Lucaninae	Nigidius amplicollis
853	3	LUCANIDAE	Lucaninae	Nigidius baeri
854	3	LUCANIDAE	Lucaninae	Nigidius bartolozzii
855	3	LUCANIDAE	Lucaninae	Nigidius birmanicus
856	3	LUCANIDAE	Lucaninae	Nigidius bubalus
857	3	LUCANIDAE	Lucaninae	Nigidius cornutus
858	3	LUCANIDAE	Lucaninae	Nigidius crassus
859	3	LUCANIDAE	Lucaninae	Nigidius cribricollis
860	3	LUCANIDAE	Lucaninae	Nigidius delegorguei
861	3	LUCANIDAE	Lucaninae	Nigidius dentifer
862	3	LUCANIDAE	Lucaninae	Nigidius didymus
863	3	LUCANIDAE	Lucaninae	Nigidius distinctus
864	3	LUCANIDAE	Lucaninae	Nigidius elongatus
865	3	LUCANIDAE	Lucaninae	Nigidius endroedi
866	3	LUCANIDAE	Lucaninae	Nigidius formosanus
867	3	LUCANIDAE	Lucaninae	Nigidius grandis
868	3	LUCANIDAE	Lucaninae	Nigidius hageni
869	3	LUCANIDAE	Lucaninae	Nigidius helleri
870	3	LUCANIDAE	Lucaninae	Nigidius himalayae
871	3	LUCANIDAE	Lucaninae	Nigidius hysex
872	3	LUCANIDAE	Lucaninae	Nigidius impressicollis
873	3	LUCANIDAE	Lucaninae	Nigidius kinabaluensis
874	3	LUCANIDAE	Lucaninae	Nigidius krausei
875	3	LUCANIDAE	Lucaninae	Nigidius laevicollis
876	3	LUCANIDAE	Lucaninae	Nigidius laevigatus
877	3	LUCANIDAE	Lucaninae	Nigidius lamottei
878	3	LUCANIDAE	Lucaninae	Nigidius laoticus
879	3	LUCANIDAE	Lucaninae	Nigidius larssoni
880	3	LUCANIDAE	Lucaninae	Nigidius lewisi
881	3	LUCANIDAE	Lucaninae	Nigidius lichtensteini
882	3	LUCANIDAE	Lucaninae	Nigidius mazoensis
883	3	LUCANIDAE	Lucaninae	Nigidius medimniensis
884	3	LUCANIDAE	Lucaninae	Nigidius miwai
885	3	LUCANIDAE	Lucaninae	Nigidius mydoni
886	3	LUCANIDAE	Lucaninae	Nigidius naingi
887	3	LUCANIDAE	Lucaninae	Nigidius negus
888	3	LUCANIDAE	Lucaninae	Nigidius nitidus
889	3	LUCANIDAE	Lucaninae	Nigidius obesus
890	3	LUCANIDAE	Lucaninae	Nigidius oblongus
891	3	LUCANIDAE	Lucaninae	Nigidius okudai
892	3	LUCANIDAE	Lucaninae	Nigidius perforatus
893	3	LUCANIDAE	Lucaninae	Nigidius punctiger
894	3	LUCANIDAE	Lucaninae	Nigidius rhodesianus
895	3	LUCANIDAE	Lucaninae	Nigidius rondoni
896	3	LUCANIDAE	Lucaninae	Nigidius sabaensis
897	3	LUCANIDAE	Lucaninae	Nigidius sakamakii
898	3	LUCANIDAE	Lucaninae	Nigidius sticheri
899	3	LUCANIDAE	Lucaninae	Nigidius sukkiti
900	3	LUCANIDAE	Lucaninae	Novonigidius fujiokai
901	3	LUCANIDAE	Lucaninae	Novonigidius fujitai
902	3	LUCANIDAE	Lucaninae	Novonigidius kirchneri
903	3	LUCANIDAE	Lucaninae	Novonigidius mizunumai
904	3	LUCANIDAE	Lucaninae	Novonigidius nagaii
905	3	LUCANIDAE	Lucaninae	Novonigidius ornatifrons
906	3	LUCANIDAE	Lucaninae	Novonigidius sakaii
907	3	LUCANIDAE	Lucaninae	Novonigidius trifurcus
908	3	LUCANIDAE	Lucaninae	Odontolabis alces
909	3	LUCANIDAE	Lucaninae	Odontolabis alexandrae
910	3	LUCANIDAE	Lucaninae	Odontolabis baderi
911	3	LUCANIDAE	Lucaninae	Odontolabis bellicosa
912	3	LUCANIDAE	Lucaninae	Odontolabis berndi
913	3	LUCANIDAE	Lucaninae	Odontolabis brookeana
914	3	LUCANIDAE	Lucaninae	Odontolabis burmeisteri
915	3	LUCANIDAE	Lucaninae	Odontolabis camela
916	3	LUCANIDAE	Lucaninae	Odontolabis carinata
917	3	LUCANIDAE	Lucaninae	Odontolabis castelnaudi
918	3	LUCANIDAE	Lucaninae	Odontolabis cephalotes
919	3	LUCANIDAE	Lucaninae	Odontolabis cuvera
920	3	LUCANIDAE	Lucaninae	Odontolabis cypri
921	3	LUCANIDAE	Lucaninae	Odontolabis dalmanni
922	3	LUCANIDAE	Lucaninae	Odontolabis delesserti
923	3	LUCANIDAE	Lucaninae	Odontolabis femoralis
924	3	LUCANIDAE	Lucaninae	Odontolabis gazella
925	3	LUCANIDAE	Lucaninae	Odontolabis hamjahi
926	3	LUCANIDAE	Lucaninae	Odontolabis hansi
927	3	LUCANIDAE	Lucaninae	Odontolabis hitam
928	3	LUCANIDAE	Lucaninae	Odontolabis imperialis
929	3	LUCANIDAE	Lucaninae	Odontolabis invitabilis
930	3	LUCANIDAE	Lucaninae	Odontolabis katsurai
931	3	LUCANIDAE	Lucaninae	Odontolabis kazuhisai
932	3	LUCANIDAE	Lucaninae	Odontolabis kikuchii
933	3	LUCANIDAE	Lucaninae	Odontolabis kirchneri
934	3	LUCANIDAE	Lucaninae	Odontolabis lacordairei
935	3	LUCANIDAE	Lucaninae	Odontolabis latipennis
936	3	LUCANIDAE	Lucaninae	Odontolabis lecourti
937	3	LUCANIDAE	Lucaninae	Odontolabis leuthneri
938	3	LUCANIDAE	Lucaninae	Odontolabis ludekingi
939	3	LUCANIDAE	Lucaninae	Odontolabis macrocephala
940	3	LUCANIDAE	Lucaninae	Odontolabis martinii
941	3	LUCANIDAE	Lucaninae	Odontolabis micros
942	3	LUCANIDAE	Lucaninae	Odontolabis mouhoti
943	3	LUCANIDAE	Lucaninae	Odontolabis nagaii
944	3	LUCANIDAE	Lucaninae	Odontolabis nigrita
945	3	LUCANIDAE	Lucaninae	Odontolabis nishiyamai
946	3	LUCANIDAE	Lucaninae	Odontolabis nobuhikoi
947	3	LUCANIDAE	Lucaninae	Odontolabis pareoxa
948	3	LUCANIDAE	Lucaninae	Odontolabis platynota
949	3	LUCANIDAE	Lucaninae	Odontolabis ritsemae
950	3	LUCANIDAE	Lucaninae	Odontolabis rorekaotimbuensis
951	3	LUCANIDAE	Lucaninae	Odontolabis sarasinorum
952	3	LUCANIDAE	Lucaninae	Odontolabis schenki
953	3	LUCANIDAE	Lucaninae	Odontolabis siva
954	3	LUCANIDAE	Lucaninae	Odontolabis sommeri
955	3	LUCANIDAE	Lucaninae	Odontolabis sp.
956	3	LUCANIDAE	Lucaninae	Odontolabis spectabilis
957	3	LUCANIDAE	Lucaninae	Odontolabis stevensi
958	3	LUCANIDAE	Lucaninae	Odontolabis striata
959	3	LUCANIDAE	Lucaninae	Odontolabis svenjae
960	3	LUCANIDAE	Lucaninae	Odontolabis taronii
961	3	LUCANIDAE	Lucaninae	Odontolabis uruslae
962	3	LUCANIDAE	Lucaninae	Odontolabis versicolor
963	3	LUCANIDAE	Lucaninae	Odontolabis vollenhoveni
964	3	LUCANIDAE	Lucaninae	Odontolabis wollastoni
965	3	LUCANIDAE	Lucaninae	Odontolabis yasuokai
966	3	LUCANIDAE	Lucaninae	Onorelucanus aequatorianus
967	3	LUCANIDAE	Lucaninae	Onorelucanus pulverosus
968	3	LUCANIDAE	Lucaninae	Oonotus adspersus
969	3	LUCANIDAE	Lucaninae	Oonotus interioris
970	3	LUCANIDAE	Lucaninae	Pachistaegus besucheti
971	3	LUCANIDAE	Lucaninae	Paralissotes mangonuiensis
972	3	LUCANIDAE	Lucaninae	Paralissotes oconnori
973	3	LUCANIDAE	Lucaninae	Paralissotes planus
974	3	LUCANIDAE	Lucaninae	Paralissotes reticulatus
975	3	LUCANIDAE	Lucaninae	Paralissotes rufipes
976	3	LUCANIDAE	Lucaninae	Paralissotes stewarti
977	3	LUCANIDAE	Lucaninae	Penichrolucanus copricephalus
978	3	LUCANIDAE	Lucaninae	Penichrolucanus hirohiro
979	3	LUCANIDAE	Lucaninae	Penichrolucanus leveri
980	3	LUCANIDAE	Lucaninae	Penichrolucanus sumatrensis
981	3	LUCANIDAE	Lucaninae	Pholidotus spixi
982	3	LUCANIDAE	Lucaninae	Platyceroides aenea
983	3	LUCANIDAE	Lucaninae	Platyceroides agassii
984	3	LUCANIDAE	Lucaninae	Platyceroides laticollis
985	3	LUCANIDAE	Lucaninae	Platyceroides opaca
986	3	LUCANIDAE	Lucaninae	Platyceroides potax
987	3	LUCANIDAE	Lucaninae	Platyceroides pygmaea
988	3	LUCANIDAE	Lucaninae	Platyceroides thoracica
989	3	LUCANIDAE	Lucaninae	Platyceropsis keeni
990	3	LUCANIDAE	Lucaninae	Platycerus acuticollis
991	3	LUCANIDAE	Lucaninae	Platycerus bashanicus
992	3	LUCANIDAE	Lucaninae	Platycerus businskyi
993	3	LUCANIDAE	Lucaninae	Platycerus caprea
994	3	LUCANIDAE	Lucaninae	Platycerus caraboides
995	3	LUCANIDAE	Lucaninae	Platycerus caucasicus
996	3	LUCANIDAE	Lucaninae	Platycerus consimilis
997	3	LUCANIDAE	Lucaninae	Platycerus cupreimicans
998	3	LUCANIDAE	Lucaninae	Platycerus cyanidraconis
999	3	LUCANIDAE	Lucaninae	Platycerus delagrangei
1000	3	LUCANIDAE	Lucaninae	Platycerus delicatulus
1001	3	LUCANIDAE	Lucaninae	Platycerus depressus
1002	3	LUCANIDAE	Lucaninae	Platycerus dundai
1003	3	LUCANIDAE	Lucaninae	Platycerus feminatus
1004	3	LUCANIDAE	Lucaninae	Platycerus hiurai
1005	3	LUCANIDAE	Lucaninae	Platycerus hongwonpyoi
1006	3	LUCANIDAE	Lucaninae	Platycerus kawadai
1007	3	LUCANIDAE	Lucaninae	Platycerus kitawakii
1008	3	LUCANIDAE	Lucaninae	Platycerus ladyae
1009	3	LUCANIDAE	Lucaninae	Platycerus mandibularis
1010	3	LUCANIDAE	Lucaninae	Platycerus marginalis
1011	3	LUCANIDAE	Lucaninae	Platycerus nagahatai
1012	3	LUCANIDAE	Lucaninae	Platycerus oregonensis
1013	3	LUCANIDAE	Lucaninae	Platycerus primigenius
1014	3	LUCANIDAE	Lucaninae	Platycerus pseudocaprea
1015	3	LUCANIDAE	Lucaninae	Platycerus rugosus
1016	3	LUCANIDAE	Lucaninae	Platycerus sengiini
1017	3	LUCANIDAE	Lucaninae	Platycerus spinifer
1018	3	LUCANIDAE	Lucaninae	Platycerus sue
1019	3	LUCANIDAE	Lucaninae	Platycerus sugitai
1020	3	LUCANIDAE	Lucaninae	Platycerus tabanai
1021	3	LUCANIDAE	Lucaninae	Platycerus tangi
1022	3	LUCANIDAE	Lucaninae	Platycerus tieguanzi
1023	3	LUCANIDAE	Lucaninae	Platycerus turnai
1024	3	LUCANIDAE	Lucaninae	Platycerus virescens
1025	3	LUCANIDAE	Lucaninae	Platycerus xiongmao
1026	3	LUCANIDAE	Lucaninae	Platycerus yangi
1027	3	LUCANIDAE	Lucaninae	Platycerus yeren
1028	3	LUCANIDAE	Lucaninae	Platycerus yingqii
1029	3	LUCANIDAE	Lucaninae	Platyfigulus scorpio
1030	3	LUCANIDAE	Lucaninae	Prismognathus alessandrae
1031	3	LUCANIDAE	Lucaninae	Prismognathus angularis
1032	3	LUCANIDAE	Lucaninae	Prismognathus arcuatus
1033	3	LUCANIDAE	Lucaninae	Prismognathus bousqueti
1034	3	LUCANIDAE	Lucaninae	Prismognathus castaneus
1035	3	LUCANIDAE	Lucaninae	Prismognathus cheni
1036	3	LUCANIDAE	Lucaninae	Prismognathus dauricus
1037	3	LUCANIDAE	Lucaninae	Prismognathus davidis
1038	3	LUCANIDAE	Lucaninae	Prismognathus delislei
1039	3	LUCANIDAE	Lucaninae	Prismognathus flavus
1040	3	LUCANIDAE	Lucaninae	Prismognathus formosanus
1041	3	LUCANIDAE	Lucaninae	Prismognathus fukinukii
1042	3	LUCANIDAE	Lucaninae	Prismognathus haojiani
1043	3	LUCANIDAE	Lucaninae	Prismognathus kangianus
1044	3	LUCANIDAE	Lucaninae	Prismognathus katsurai
1045	3	LUCANIDAE	Lucaninae	Prismognathus kucerai
1046	3	LUCANIDAE	Lucaninae	Prismognathus kurosawai
1047	3	LUCANIDAE	Lucaninae	Prismognathus lucidus
1048	3	LUCANIDAE	Lucaninae	Prismognathus miyashitai
1049	3	LUCANIDAE	Lucaninae	Prismognathus nigricolor
1050	3	LUCANIDAE	Lucaninae	Prismognathus nobuhikoi
1051	3	LUCANIDAE	Lucaninae	Prismognathus nosei
1052	3	LUCANIDAE	Lucaninae	Prismognathus oberthueri
1053	3	LUCANIDAE	Lucaninae	Prismognathus parvus
1054	3	LUCANIDAE	Lucaninae	Prismognathus piluensis
1055	3	LUCANIDAE	Lucaninae	Prismognathus platycephalus
1056	3	LUCANIDAE	Lucaninae	Prismognathus prossi
1057	3	LUCANIDAE	Lucaninae	Prismognathus shani
1058	3	LUCANIDAE	Lucaninae	Prismognathus siniaevi
1059	3	LUCANIDAE	Lucaninae	Prismognathus subnitens
1060	3	LUCANIDAE	Lucaninae	Prismognathus sukkitorum
1061	3	LUCANIDAE	Lucaninae	Prismognathus tokui
1062	3	LUCANIDAE	Lucaninae	Prismognathus triapicalis
1063	3	LUCANIDAE	Lucaninae	Prismognathus yukinobui
1064	3	LUCANIDAE	Lucaninae	Prosopocoilus andamanus
1065	3	LUCANIDAE	Lucaninae	Prosopocoilus andreasi
1066	3	LUCANIDAE	Lucaninae	Prosopocoilus antilopus
1067	3	LUCANIDAE	Lucaninae	Prosopocoilus astacoides
1068	3	LUCANIDAE	Lucaninae	Prosopocoilus attenuatus
1069	3	LUCANIDAE	Lucaninae	Prosopocoilus bidentatus
1070	3	LUCANIDAE	Lucaninae	Prosopocoilus biplagiatus
1071	3	LUCANIDAE	Lucaninae	Prosopocoilus bison
1072	3	LUCANIDAE	Lucaninae	Prosopocoilus boreli
1073	3	LUCANIDAE	Lucaninae	Prosopocoilus boucheri
1074	3	LUCANIDAE	Lucaninae	Prosopocoilus bruijni
1075	3	LUCANIDAE	Lucaninae	Prosopocoilus buddha
1076	3	LUCANIDAE	Lucaninae	Prosopocoilus candezei
1077	3	LUCANIDAE	Lucaninae	Prosopocoilus chalcoides
1078	3	LUCANIDAE	Lucaninae	Prosopocoilus cilipes
1079	3	LUCANIDAE	Lucaninae	Prosopocoilus confucius
1080	3	LUCANIDAE	Lucaninae	Prosopocoilus congoanus
1081	3	LUCANIDAE	Lucaninae	Prosopocoilus congoensis
1082	3	LUCANIDAE	Lucaninae	Prosopocoilus corporaali
1083	3	LUCANIDAE	Lucaninae	Prosopocoilus crenulidens
1084	3	LUCANIDAE	Lucaninae	Prosopocoilus curvipes
1085	3	LUCANIDAE	Lucaninae	Prosopocoilus cyclommatoides
1086	3	LUCANIDAE	Lucaninae	Prosopocoilus dallastai
1087	3	LUCANIDAE	Lucaninae	Prosopocoilus debatissei
1088	3	LUCANIDAE	Lucaninae	Prosopocoilus decipiens
1089	3	LUCANIDAE	Lucaninae	Prosopocoilus demeyeri
1090	3	LUCANIDAE	Lucaninae	Prosopocoilus denticulatus
1091	3	LUCANIDAE	Lucaninae	Prosopocoilus dentifer
1092	3	LUCANIDAE	Lucaninae	Prosopocoilus dissimilis
1093	3	LUCANIDAE	Lucaninae	Prosopocoilus doesburgi
1094	3	LUCANIDAE	Lucaninae	Prosopocoilus doris
1095	3	LUCANIDAE	Lucaninae	Prosopocoilus dorsalis
1096	3	LUCANIDAE	Lucaninae	Prosopocoilus downesi
1097	3	LUCANIDAE	Lucaninae	Prosopocoilus dubius
1098	3	LUCANIDAE	Lucaninae	Prosopocoilus elizabethae
1099	3	LUCANIDAE	Lucaninae	Prosopocoilus erici
1100	3	LUCANIDAE	Lucaninae	Prosopocoilus estellae
1101	3	LUCANIDAE	Lucaninae	Prosopocoilus faber
1102	3	LUCANIDAE	Lucaninae	Prosopocoilus fabricei
1103	3	LUCANIDAE	Lucaninae	Prosopocoilus feai
1104	3	LUCANIDAE	Lucaninae	Prosopocoilus felschei
1105	3	LUCANIDAE	Lucaninae	Prosopocoilus flavidus
1106	3	LUCANIDAE	Lucaninae	Prosopocoilus forceps
1107	3	LUCANIDAE	Lucaninae	Prosopocoilus forficula
1108	3	LUCANIDAE	Lucaninae	Prosopocoilus francisi
1109	3	LUCANIDAE	Lucaninae	Prosopocoilus fruhstorferi
1110	3	LUCANIDAE	Lucaninae	Prosopocoilus fulgens
1111	3	LUCANIDAE	Lucaninae	Prosopocoilus fuscus
1112	3	LUCANIDAE	Lucaninae	Prosopocoilus gellensae
1113	3	LUCANIDAE	Lucaninae	Prosopocoilus gertrudae
1114	3	LUCANIDAE	Lucaninae	Prosopocoilus giraffa
1115	3	LUCANIDAE	Lucaninae	Prosopocoilus girardi
1116	3	LUCANIDAE	Lucaninae	Prosopocoilus gracilis
1117	3	LUCANIDAE	Lucaninae	Prosopocoilus granosus
1118	3	LUCANIDAE	Lucaninae	Prosopocoilus guerlachi
1119	3	LUCANIDAE	Lucaninae	Prosopocoilus hachijoensis
1120	3	LUCANIDAE	Lucaninae	Prosopocoilus hasterti
1121	3	LUCANIDAE	Lucaninae	Prosopocoilus hiekei
1122	3	LUCANIDAE	Lucaninae	Prosopocoilus histrio
1123	3	LUCANIDAE	Lucaninae	Prosopocoilus huguesi
1124	3	LUCANIDAE	Lucaninae	Prosopocoilus ijengensis
1125	3	LUCANIDAE	Lucaninae	Prosopocoilus inclinatus
1126	3	LUCANIDAE	Lucaninae	Prosopocoilus isogaii
1127	3	LUCANIDAE	Lucaninae	Prosopocoilus jenkinsii
1128	3	LUCANIDAE	Lucaninae	Prosopocoilus julietae
1129	3	LUCANIDAE	Lucaninae	Prosopocoilus kannegieteri
1130	3	LUCANIDAE	Lucaninae	Prosopocoilus katanganus
1131	3	LUCANIDAE	Lucaninae	Prosopocoilus katsurai
1132	3	LUCANIDAE	Lucaninae	Prosopocoilus kirchneri
1133	3	LUCANIDAE	Lucaninae	Prosopocoilus kunikoae
1134	3	LUCANIDAE	Lucaninae	Prosopocoilus laminifer
1135	3	LUCANIDAE	Lucaninae	Prosopocoilus lateralis
1136	3	LUCANIDAE	Lucaninae	Prosopocoilus laterinus
1137	3	LUCANIDAE	Lucaninae	Prosopocoilus laterotarsus
1138	3	LUCANIDAE	Lucaninae	Prosopocoilus lumawigi
1139	3	LUCANIDAE	Lucaninae	Prosopocoilus maclellandi
1140	3	LUCANIDAE	Lucaninae	Prosopocoilus maculatus
1141	3	LUCANIDAE	Lucaninae	Prosopocoilus mirabilis
1142	3	LUCANIDAE	Lucaninae	Prosopocoilus modestus
1143	3	LUCANIDAE	Lucaninae	Prosopocoilus mohnikei
1144	3	LUCANIDAE	Lucaninae	Prosopocoilus motschulskyii
1145	3	LUCANIDAE	Lucaninae	Prosopocoilus myrmecoleon
1146	3	LUCANIDAE	Lucaninae	Prosopocoilus mysticus
1147	3	LUCANIDAE	Lucaninae	Prosopocoilus nagaii
1148	3	LUCANIDAE	Lucaninae	Prosopocoilus natalensis
1149	3	LUCANIDAE	Lucaninae	Prosopocoilus neopomeraniensis
1150	3	LUCANIDAE	Lucaninae	Prosopocoilus nozui
1151	3	LUCANIDAE	Lucaninae	Prosopocoilus occipitalis
1152	3	LUCANIDAE	Lucaninae	Prosopocoilus oweni
1153	3	LUCANIDAE	Lucaninae	Prosopocoilus parryi
1154	3	LUCANIDAE	Lucaninae	Prosopocoilus passaloides
1155	3	LUCANIDAE	Lucaninae	Prosopocoilus perbeti
1156	3	LUCANIDAE	Lucaninae	Prosopocoilus petitclerci
1157	3	LUCANIDAE	Lucaninae	Prosopocoilus planeti
1158	3	LUCANIDAE	Lucaninae	Prosopocoilus politus
1159	3	LUCANIDAE	Lucaninae	Prosopocoilus psedocongoanus
1160	3	LUCANIDAE	Lucaninae	Prosopocoilus pseudodissimilis
1161	3	LUCANIDAE	Lucaninae	Prosopocoilus punctatissimus
1162	3	LUCANIDAE	Lucaninae	Prosopocoilus reni
1163	3	LUCANIDAE	Lucaninae	Prosopocoilus romeoi
1164	3	LUCANIDAE	Lucaninae	Prosopocoilus rubens
1165	3	LUCANIDAE	Lucaninae	Prosopocoilus rudii
1166	3	LUCANIDAE	Lucaninae	Prosopocoilus sakanashii
1167	3	LUCANIDAE	Lucaninae	Prosopocoilus savagei
1168	3	LUCANIDAE	Lucaninae	Prosopocoilus senegalensis
1169	3	LUCANIDAE	Lucaninae	Prosopocoilus sericeus
1170	3	LUCANIDAE	Lucaninae	Prosopocoilus serricornis
1171	3	LUCANIDAE	Lucaninae	Prosopocoilus simianshanus
1172	3	LUCANIDAE	Lucaninae	Prosopocoilus speciosus
1173	3	LUCANIDAE	Lucaninae	Prosopocoilus spectabilis
1174	3	LUCANIDAE	Lucaninae	Prosopocoilus specularis
1175	3	LUCANIDAE	Lucaninae	Prosopocoilus spencei
1176	3	LUCANIDAE	Lucaninae	Prosopocoilus spineus
1177	3	LUCANIDAE	Lucaninae	Prosopocoilus squamilateris
1178	3	LUCANIDAE	Lucaninae	Prosopocoilus suevuei
1179	3	LUCANIDAE	Lucaninae	Prosopocoilus suprebus
1180	3	LUCANIDAE	Lucaninae	Prosopocoilus suturalis
1181	3	LUCANIDAE	Lucaninae	Prosopocoilus suzumurai
1182	3	LUCANIDAE	Lucaninae	Prosopocoilus taronii
1183	3	LUCANIDAE	Lucaninae	Prosopocoilus tigrinus
1184	3	LUCANIDAE	Lucaninae	Prosopocoilus torresensis
1185	3	LUCANIDAE	Lucaninae	Prosopocoilus tragulus
1186	3	LUCANIDAE	Lucaninae	Prosopocoilus umhangi
1187	3	LUCANIDAE	Lucaninae	Prosopocoilus variegatus
1188	3	LUCANIDAE	Lucaninae	Prosopocoilus viossati
1189	3	LUCANIDAE	Lucaninae	Prosopocoilus wallacei
1190	3	LUCANIDAE	Lucaninae	Prosopocoilus wimberleyi
1191	3	LUCANIDAE	Lucaninae	Prosopocoilus yasusukei
1192	3	LUCANIDAE	Lucaninae	Prosopocoilus yazakii
1193	3	LUCANIDAE	Lucaninae	Prosopocoilus zebra
1194	3	LUCANIDAE	Lucaninae	Pseudodorcus hydrophiloides
1195	3	LUCANIDAE	Lucaninae	Pseudodorcus nitidus
1196	3	LUCANIDAE	Lucaninae	Pseudorhaetus oberthuri
1197	3	LUCANIDAE	Lucaninae	Pseudorhaetus perroti
1198	3	LUCANIDAE	Lucaninae	Pseudorhaetus sinicus
1199	3	LUCANIDAE	Lucaninae	Pseudoscortizus incredibilis
1200	3	LUCANIDAE	Lucaninae	Pseudoscortizus sp.
1201	3	LUCANIDAE	Lucaninae	Pycnosiphorus ariasi
1202	3	LUCANIDAE	Lucaninae	Pycnosiphorus arriguttii
1203	3	LUCANIDAE	Lucaninae	Pycnosiphorus brevicollis
1204	3	LUCANIDAE	Lucaninae	Pycnosiphorus caelatus
1205	3	LUCANIDAE	Lucaninae	Pycnosiphorus calverti
1206	3	LUCANIDAE	Lucaninae	Pycnosiphorus costatus
1207	3	LUCANIDAE	Lucaninae	Pycnosiphorus fairmairii
1208	3	LUCANIDAE	Lucaninae	Pycnosiphorus fasciatus
1209	3	LUCANIDAE	Lucaninae	Pycnosiphorus femoralis
1210	3	LUCANIDAE	Lucaninae	Pycnosiphorus franzae
1211	3	LUCANIDAE	Lucaninae	Pycnosiphorus germain
1212	3	LUCANIDAE	Lucaninae	Pycnosiphorus lessoni
1213	3	LUCANIDAE	Lucaninae	Pycnosiphorus magnificus
1214	3	LUCANIDAE	Lucaninae	Pycnosiphorus mandibularis
1215	3	LUCANIDAE	Lucaninae	Pycnosiphorus marginipennis
1216	3	LUCANIDAE	Lucaninae	Pycnosiphorus philippii
1217	3	LUCANIDAE	Lucaninae	Pycnosiphorus rubrovittatus
1218	3	LUCANIDAE	Lucaninae	Pycnosiphorus virgatus
1219	3	LUCANIDAE	Lucaninae	Pycnosiphorus vittatus
1220	3	LUCANIDAE	Lucaninae	Rhaetulus crenatus
1221	3	LUCANIDAE	Lucaninae	Rhaetulus didieri
1222	3	LUCANIDAE	Lucaninae	Rhaetulus maii
1223	3	LUCANIDAE	Lucaninae	Rhaetulus recticornis
1224	3	LUCANIDAE	Lucaninae	Rhaetulus westwoodi
1225	3	LUCANIDAE	Lucaninae	Rhyssonotus costatus
1226	3	LUCANIDAE	Lucaninae	Rhyssonotus jugularis
1227	3	LUCANIDAE	Lucaninae	Rhyssonotus laticeps
1228	3	LUCANIDAE	Lucaninae	Rhyssonotus nebulosus
1229	3	LUCANIDAE	Lucaninae	Rhyssonotus politus
1230	3	LUCANIDAE	Lucaninae	Sclerostomus bartolozzi
1231	3	LUCANIDAE	Lucaninae	Sclerostomus costatus
1232	3	LUCANIDAE	Lucaninae	Sclerostomus cucullatus
1233	3	LUCANIDAE	Lucaninae	Sclerostomus damasoi
1234	3	LUCANIDAE	Lucaninae	Sclerostomus gounellei
1235	3	LUCANIDAE	Lucaninae	Sclerostomus koikei
1236	3	LUCANIDAE	Lucaninae	Sclerostomus marujae
1237	3	LUCANIDAE	Lucaninae	Sclerostomus noguchii
1238	3	LUCANIDAE	Lucaninae	Sclerostomus sulcicollis
1239	3	LUCANIDAE	Lucaninae	Sclerostomus truncatus
1240	3	LUCANIDAE	Lucaninae	Sclerostomus tuberculatus
1241	3	LUCANIDAE	Lucaninae	Sclerostomus varasi
1242	3	LUCANIDAE	Lucaninae	Sclerostomus wendyae
1243	3	LUCANIDAE	Lucaninae	Scortizus maculatus
1244	3	LUCANIDAE	Lucaninae	Scortizus prodigiosus
1245	3	LUCANIDAE	Lucaninae	Scortizus signatus
1246	3	LUCANIDAE	Lucaninae	Scortizus zischkai
1247	3	LUCANIDAE	Lucaninae	Sphaenognathus alticollis
1248	3	LUCANIDAE	Lucaninae	Sphaenognathus armatus
1249	3	LUCANIDAE	Lucaninae	Sphaenognathus bellicosus
1250	3	LUCANIDAE	Lucaninae	Sphaenognathus bordoni
1251	3	LUCANIDAE	Lucaninae	Sphaenognathus curvipes
1252	3	LUCANIDAE	Lucaninae	Sphaenognathus feisthameli
1253	3	LUCANIDAE	Lucaninae	Sphaenognathus furumii
1254	3	LUCANIDAE	Lucaninae	Sphaenognathus garleppi
1255	3	LUCANIDAE	Lucaninae	Sphaenognathus gaujoni
1256	3	LUCANIDAE	Lucaninae	Sphaenognathus giganteus
1257	3	LUCANIDAE	Lucaninae	Sphaenognathus higginsi
1258	3	LUCANIDAE	Lucaninae	Sphaenognathus kolbei
1259	3	LUCANIDAE	Lucaninae	Sphaenognathus lindeni
1260	3	LUCANIDAE	Lucaninae	Sphaenognathus metallescens
1261	3	LUCANIDAE	Lucaninae	Sphaenognathus metallifer
1262	3	LUCANIDAE	Lucaninae	Sphaenognathus monguilloni
1263	3	LUCANIDAE	Lucaninae	Sphaenognathus munchowae
1264	3	LUCANIDAE	Lucaninae	Sphaenognathus nobilis
1265	3	LUCANIDAE	Lucaninae	Sphaenognathus oberon
1266	3	LUCANIDAE	Lucaninae	Sphaenognathus peruvianus
1267	3	LUCANIDAE	Lucaninae	Sphaenognathus prionoides
1268	3	LUCANIDAE	Lucaninae	Sphaenognathus pseudocurvipes
1269	3	LUCANIDAE	Lucaninae	Sphaenognathus pubescens
1270	3	LUCANIDAE	Lucaninae	Sphaenognathus signatus
1271	3	LUCANIDAE	Lucaninae	Sphaenognathus spinifer
1272	3	LUCANIDAE	Lucaninae	Sphaenognathus xerophilus
1273	3	LUCANIDAE	Lucaninae	Torynognathus chrysomelinus
1274	3	LUCANIDAE	Lucaninae	Torynognathus oberthueri
1275	3	LUCANIDAE	Lucaninae	Vinsonella caeca
1276	3	LUCANIDAE	Lucaninae	Xiphodontus antilope
1277	3	LUCANIDAE	Lucaninae	Xiphodontus bicolor
1278	3	LUCANIDAE	Lucaninae	Yumikoi makii
1279	4	LUCANIDAE	Syndesinae	Ceruchus atavus
1280	4	LUCANIDAE	Syndesinae	Ceruchus chrysomelinus
1281	4	LUCANIDAE	Syndesinae	Ceruchus chuduraziensis
1282	4	LUCANIDAE	Syndesinae	Ceruchus deuvei
1283	4	LUCANIDAE	Syndesinae	Ceruchus katerinae
1284	4	LUCANIDAE	Syndesinae	Ceruchus lignarius
1285	4	LUCANIDAE	Syndesinae	Ceruchus luojishanensis
1286	4	LUCANIDAE	Syndesinae	Ceruchus minor
1287	4	LUCANIDAE	Syndesinae	Ceruchus niger
1288	4	LUCANIDAE	Syndesinae	Ceruchus piceus
1289	4	LUCANIDAE	Syndesinae	Ceruchus punctatus
1290	4	LUCANIDAE	Syndesinae	Ceruchus sinensis
1291	4	LUCANIDAE	Syndesinae	Ceruchus striatus
1292	4	LUCANIDAE	Syndesinae	Ceruchus tabanai
1293	4	LUCANIDAE	Syndesinae	Ceruchus yangi
1294	4	LUCANIDAE	Syndesinae	Sinodendron cylindricum
1295	4	LUCANIDAE	Syndesinae	Sinodendron persicum
1296	4	LUCANIDAE	Syndesinae	Sinodendron rugosum
1297	4	LUCANIDAE	Syndesinae	Sinodendron yunnanense
1298	4	LUCANIDAE	Syndesinae	Syndesus cancellatus
1299	4	LUCANIDAE	Syndesinae	Syndesus cornutus
1300	4	LUCANIDAE	Syndesinae	Syndesus gilberti
1301	4	LUCANIDAE	Syndesinae	Syndesus luki
1302	4	LUCANIDAE	Syndesinae	Syndesus schuberti
1303	4	LUCANIDAE	Syndesinae	Syndesus seguyi
1304	5	PASSALIDAE	Aulacocyclinae	Aulacocyclus tricuspis
1305	5	PASSALIDAE	Aulacocyclinae	Ceracupes austeni
1306	5	PASSALIDAE	Aulacocyclinae	Cylindrocaulus bucerus
1307	6	PASSALIDAE	Passalinae	Aceraius helferi
1308	6	PASSALIDAE	Passalinae	Leptaulax roepstorffi
1309	6	PASSALIDAE	Passalinae	Macrolinus medongensis
1310	6	PASSALIDAE	Passalinae	Odontotaenius disjunctus
1311	6	PASSALIDAE	Passalinae	Ophrygonius birmanicus
1312	6	PASSALIDAE	Passalinae	Paxillus leachi
1313	6	PASSALIDAE	Passalinae	Verres hageni
1314	6	PASSALIDAE	Passalinae	Veturius aspina
1315		DIPHYLLOSTOMATIDAE		Diphyllostoma fimbriata maschio
1316		DIPHYLLOSTOMATIDAE		Diphyllostoma fimbriatum
1317		DIPHYLLOSTOMATIDAE		Diphyllostoma sp.
1318		DIPHYLLOSTOMATIDAE		Phyllostoma linsleyi
1319		GEOTRUPIDAE		Bolbelasmus unicornis
1320		GEOTRUPIDAE	http://www.coleoptera-neotropical.org/paginas/3nz_familias/SCARABAEOIDEA/1sp/1Geotrupidae/Bolborhinum-geotrupoides.html	Bolborhinum geotrupoides
1321		GEOTRUPIDAE		Bolbotrypes davidi
1322		GEOTRUPIDAE		Neoathyreus (Neoathyreus) brazilensis
1323		GEOTRUPIDAE		Odonteus armiger
1324		GEOTRUPIDAE		Pereirabolbus castaneus
1325		GEOTRUPIDAE		Zefevazia quinquedentata
1326		GEOTRUPIDAE		Anoplotrupes stercorosus
1327		GEOTRUPIDAE		Ceratophyus dauricus
1328		GEOTRUPIDAE		Geotrupes baicalicus
1329		GEOTRUPIDAE		Lethrus apterus
1330		GEOTRUPIDAE		Lethrus sp.
1331		GEOTRUPIDAE		Lethrus sp.
1332		GEOTRUPIDAE		Phelotrupes auratus
1333		GEOTRUPIDAE		Trypocopris vernalis
1334		GEOTRUPIDAE		Typhaeus typhoeus
1335		GLARESIDAE		Glaresis dakotensis
1336		GLARESIDAE		Glaresis oxiana
1337		GLARESIDAE		Glaresis rufa
1338		GLARESIDAE		Glaresis thiniensis
1339		GLARESIDAE		Glaresis tripolitana
1340		GLARESIDAE		Glaresis walzlae
1341		HISTERIDAE		Abraeus bonzicus
1342		HISTERIDAE		Abraeus sp.
1343		HISTERIDAE		Carcinops pumilio
1344		HISTERIDAE		Carcinops sp.
1345		HISTERIDAE		Hololepta sp.
1346		HISTERIDAE		Plegaderus vulneratus
1347		HISTERIDAE		Reichardtia sp.
1348		HISTERIDAE		Tomogenius sp.
1349		HYBOSORIDAE	http://www.museum.unl.edu/research/entomology/Guide/Scarabaeoidea/Hybosoridae/Anaidinae/Anaides/Anaides.html	Anaides quinckei
1350		HYBOSORIDAE		Anaides sp.
1351		HYBOSORIDAE	http://www.museum.unl.edu/research/entomology/Guide/Scarabaeoidea/Hybosoridae/Anaidinae/Anaides/Anaides.html	Callosides genieri
1352		HYBOSORIDAE	http://www.museum.unl.edu/research/entomology/Guide/Scarabaeoidea/Hybosoridae/Anaidinae/Anaides/Anaides.html	Chaetodus amazonicus
1353		HYBOSORIDAE	http://www.museum.unl.edu/research/entomology/Guide/Scarabaeoidea/Hybosoridae/Anaidinae/Anaides/Anaides.html	Cryptogenius fryi
1354		HYBOSORIDAE		Cryptogenius sp.
1355		HYBOSORIDAE		Hybochaetodus flaco
1356		HYBOSORIDAE		Carinophilharmostes sp.
1357		HYBOSORIDAE		Carinophilharmostes vadoni
1358		HYBOSORIDAE		Cyphopisthes descarpentriesi
1359		HYBOSORIDAE		Cyphopisthes monteithi
1360		HYBOSORIDAE		Cyphopisthes yorkensis
1361		HYBOSORIDAE		Pterorthochaetes cribricollis
1362		HYBOSORIDAE		Pterorthochaetes danielsi
1363		HYBOSORIDAE		Pterorthochaetes simplex
1364		HYBOSORIDAE		Pterorthochaetes storeyi
1365		OCHODAEIDAE		Codocera tuberculata
1366		OCHODAEIDAE		Mimochodacus grandiceps
1367		OCHODAEIDAE		Ochodacus maculatus
1368		OCHODAEIDAE		Ochodaeus chrysomeloides
1369		OCHODAEIDAE		Ochodaeus cornifrons
1370		OCHODAEIDAE		Ochodaeus solskyi
1371		OCHODAEIDAE		Ochodaeus chrysomeloides
1372		OCHODAEIDAE		Ochodaeus sp.
1373		OCHODAEIDAE		Odontochodaeus abadiei
1374		OCHODAEIDAE		Odontochodaeus maxillosus
1375		OCHODAEIDAE		Parochodaeus campsognathus
1376		OCHODAEIDAE		Parochodaeus cornutus
1377		OCHODAEIDAE		Parochodaeus dentipes
1378		OCHODAEIDAE		Parochodaeus jujuyus
1379		OCHODAEIDAE		Parochodaeus perplexus
1380		OCHODAEIDAE		Parochodaeus phoxus
1381		OCHODAEIDAE		Parochodaeus procelipes
1382		OCHODAEIDAE		Parochodaeus pudu
1383		OCHODAEIDAE		Parochodaeus stupendus
1384		SCARABAEIDAE		Aegialia arenaria
1385		SCARABAEIDAE		Aegialia sp.
1386		SCARABAEIDAE		Aegialia sp.
1387		SCARABAEIDAE		Allidiostoma simplicifrons
1388		SCARABAEIDAE		Allidiostoma sp.
1389		SCARABAEIDAE		Acrossidius sp.
1390		SCARABAEIDAE		Adebrattia depressa
1391		SCARABAEIDAE		Aphodius bimaculatus
1392		SCARABAEIDAE		Aethiessa mesopotamica
1393		SCARABAEIDAE		Anthracophora rusticola
1394		SCARABAEIDAE		Cetonia aurata
1395		SCARABAEIDAE		Cetonia aurata
1396		SCARABAEIDAE		Clinterocera obsoleta
1397		SCARABAEIDAE		Cosmiomorpha similis
1398		SCARABAEIDAE		Cotinis mutabilis
1399		SCARABAEIDAE		Oryctes nasicornis
1400		SCARABAEIDAE		Oryctes sp.
1401		SCARABAEIDAE		Pentodon idiota
1402		SCARABAEIDAE		Phileurus sp.
1403		SCARABAEIDAE		Phyllognathus excavatus
1404		SCARABAEIDAE		Podalgus cuniculus infantulus
1405		SCARABAEIDAE		Achranoxia transaralica
1406		SCARABAEIDAE		Amiserica rufidula
1407		SCARABAEIDAE		Amphimallon solstitiale
1408		SCARABAEIDAE		Anoxia orientalis
1409		SCARABAEIDAE		Cheirotonus gestroi
1410		SCARABAEIDAE		Dichelomorpha delauneyi
1411		SCARABAEIDAE		Hoplia aureola
1412		SCARABAEIDAE		Lachnosterna amamiana
1413		SCARABAEIDAE		Metabolus brevispinus
1414		SCARABAEIDAE		Omaloplia alternata
1415		SCARABAEIDAE		Polyphylla alba alba
1416		SCARABAEIDAE		Anoplognathus viriditarsis
1417		SCARABAEIDAE		Blitopertha nigripennis
1418		SCARABAEIDAE		Brancoplia leucaspis
1419		SCARABAEIDAE		Chrysina gloriosa
1420		SCARABAEIDAE		Oryctomorphus bimaculatus
1421		SCARABAEIDAE		Canthon bimaculatus
1422		SCARABAEIDAE		Canthon chiriguano
1423		SCARABAEIDAE		Canthon cyanellus
1424		SCARABAEIDAE		Coprophanaeus ignecinctus
1425		SCARABAEIDAE		Cryptocanthon campbellorum
1426		SCARABAEIDAE		Dichotomius robustus
1427		SILPHIDAE		Nicrophorus concolor
1428		SILPHIDAE		Nicrophorus germanicus
1429		SILPHIDAE		Nicrophorus investigator praedatror
1430		SILPHIDAE		Nicrophorus maculifrons
1431		SILPHIDAE		Aclypea calva calva
1432		SILPHIDAE		Dendroxena quadripunctata
1433		SILPHIDAE		Phosphuga atrata
1434		SILPHIDAE		Silpha carinata
1435		SILPHIDAE		Thanatophilus dispar
1436		TROGIDAE		Omorgus (Afromorgus) asperulatus
1437		TROGIDAE		Omorgus (Afromorgus) baccatus
1438		TROGIDAE		Omorgus (Afromorgus) borgognoi
1439		TROGIDAE		Omorgus (Afromorgus) costatus
1440		TROGIDAE		Omorgus (Afromorgus) squalidus
1441		TROGIDAE		Omorgus persuberosus
1442		TROGIDAE		Omorgus regalis
1443		TROGIDAE		Omorgus stellatus
1444		TROGIDAE		Polynoncus peruanus
1445		TROGIDAE		Polynoncus sallei
1446		TROGIDAE		Trox cadaverinus
1447		TROGIDAE		Trox talpa

## Sheet: Table s2-9
Table s2. Pronotum Mahalanobis distances among groups at the subfamily/family level.
Note. 1: Glaresidae; 2: Histeridae; 3: Passalidae; 4: Scarabaeidae; 5: Aesalinae; 6: Geotrupidae; 7: Hybosoridae; 8: Lampriminae; 9: Lucaninae; 10: Diphyllostomatidae; 11: Trogidae; 12: Silphidae; 13: Syndesinae; 14: Ochodaeidae (the same from Table s3-9)
	1	2	3	4	5	6	7	8	9	10	11	12	13
2	5.6917
3	4.7283	6.4789
4	3.2757	4.9021	4.2787
5	4.2747	5.4092	5.4557	3.142
6	5.0209	3.8398	5.4266	3.4574	4.1871
7	5.1059	5.9925	5.2523	4.2606	4.884	5.3305
8	5.4802	6.6457	4.8815	3.9511	4.8644	5.4891	5.4399
9	5.5042	6.3402	3.5811	4.6203	5.3271	5.3158	4.2021	5.5217
10	7.4928	9.3578	6.868	6.8328	7.8075	8.4267	8.3291	7.4975	7.6683
11	5.1144	6.3606	7.3848	5.3763	4.8212	6.2391	6.1577	7.3493	7.0426	8.1312
12	3.9818	6.2436	3.6287	3.0471	4.562	4.6973	4.8912	4.909	4.8039	6.2751	6.6406
13	5.9839	6.0453	3.5786	4.8675	5.8008	5.3531	4.8238	5.3824	2.5707	7.874	7.664	4.9002
14	4.0715	5.5719	4.326	2.9305	3.1493	3.5987	4.3339	5.3175	4.3448	7.4425	5.5706	3.8522	5.0621
Table s3. P-values from permutation tests (10000 permutation rounds) for pronotum Mahalanobis distances among groups at the subfamily/family level.
	1	2	3	4	5	6	7	8	9	10	11	12	13
2	0.0023
3	<.0001	<.0001
4	0.4076	0.0007	<.0001
5	0.015	<.0001	<.0001	<.0001
6	0.0618	0.3603	<.0001	0.005	0.0001
7	0.0252	0.0003	<.0001	<.0001	<.0001	<.0001
8	0.0001	<.0001	<.0001	0.0001	<.0001	0.0001	<.0001
9	0.0001	<.0001	0.0001	<.0001	<.0001	<.0001	<.0001	<.0001
10	0.0013	0.0014	0.0003	0.0006	<.0001	0.0001	0.0017	0.0007	<.0001
11	0.0036	<.0001	<.0001	<.0001	<.0001	<.0001	<.0001	<.0001	<.0001	<.0001
12	0.0026	<.0001	<.0001	0.2007	0.0002	0.0062	0.001	<.0001	<.0001	0.0024	<.0001
13	<.0001	<.0001	0.0022	<.0001	<.0001	<.0001	<.0001	<.0001	<.0001	<.0001	<.0001	<.0001
14	0.0003	<.0001	<.0001	0.0008	0.0007	0.0002	<.0001	<.0001	<.0001	<.0001	<.0001	0.0001	<.0001
Table s4. Pronotum Procrustes distances among groups at the subfamily/family level.
	1	2	3	4	5	6	7	8	9	10	11	12	13
2	0.0783
3	0.1369	0.1664
4	0.0372	0.0561	0.1315
5	0.0637	0.0659	0.1782	0.0559
6	0.0776	0.0357	0.1631	0.0522	0.0512
7	0.11	0.1171	0.1159	0.1004	0.1176	0.1008
8	0.1002	0.1217	0.0678	0.0867	0.1358	0.123	0.1157
9	0.1568	0.1619	0.1572	0.1481	0.1528	0.141	0.0932	0.1669
10	0.1133	0.1592	0.1011	0.1146	0.1601	0.1596	0.1575	0.081	0.2103
11	0.1347	0.1356	0.265	0.1399	0.0946	0.1313	0.2044	0.2207	0.2205	0.2292
12	0.0673	0.1128	0.0842	0.0654	0.1105	0.1069	0.0981	0.0593	0.1559	0.0675	0.193
13	0.1471	0.1552	0.1072	0.1348	0.1583	0.1397	0.0835	0.125	0.0585	0.1755	0.2395	0.1268
14	0.0695	0.0665	0.1497	0.0538	0.0488	0.0405	0.0759	0.12	0.1125	0.1558	0.1353	0.0969	0.117
Table s5. P-values from permutation tests (10000 permutation rounds) for pronotum Procrustes distances among groups at the subfamily/family level.
	1	2	3	4	5	6	7	8	9	10	11	12	13
2	0.112
3	<.0001	<.0001
4	0.5945	0.1738	<.0001
5	0.1988	0.1449	<.0001	0.0074
6	0.0178	0.6937	<.0001	0.0449	0.0992
7	0.0037	0.0023	<.0001	<.0001	<.0001	0.0001
8	0.0001	0.0001	<.0001	0.002	0.0002	<.0001	0.0001
9	<.0001	<.0001	<.0001	<.0001	<.0001	<.0001	<.0001	<.0001
10	0.0021	0.0098	0.0003	0.0127	0.0025	<.0001	0.0005	0.0013	<.0001
11	0.0004	0.0026	<.0001	<.0001	0.0067	<.0001	<.0001	<.0001	<.0001	0.0003
12	0.1069	0.0178	0.0027	0.0553	0.0039	0.0009	0.0029	0.0308	<.0001	0.2269	<.0001
13	<.0001	<.0001	0.0007	<.0001	<.0001	<.0001	0.0016	0.0001	0.0005	<.0001	<.0001	<.0001
14	<.0001	0.0168	<.0001	0.0083	0.074	0.0593	0.0002	<.0001	<.0001	<.0001	<.0001	0.0004	<.0001
Table s6. Elytron Mahalanobis distances among groups at the subfamily/family level.
	1	2	3	4	5	6	7	8	9	10	11	12	13
2	13.7902
3	10.9501	16.9774
4	5.4387	13.5561	10.2068
5	4.269	14.0338	10.1921	5.1112
6	11.9074	17.187	14.7326	9.8039	11.3312
7	6.8765	15.0095	11.3675	6.8861	7.4449	11.5203
8	5.8739	14.8653	11.0371	5.3156	5.2047	12.0536	8.1965
9	4.8923	14.4092	9.803	4.6232	3.3186	10.9431	7.1168	4.7907
10	13.6111	17.0875	16.2957	13.7932	13.7121	17.6477	15.621	13.548	12.595
11	5.3623	15.3445	10.5829	6.3901	5.4443	12.0093	5.9608	7.3912	5.8705	14.4539
12	11.4198	16.1681	15.4953	9.43	11.589	12.9863	12.2709	12.0106	11.3544	17.3491	12.654
13	5.0905	15.1182	10.358	6.0721	3.4432	11.8529	8.6653	5.5924	3.6484	13.7682	6.8	11.9514
14	7.0037	13.2888	13.1123	6.6508	6.7467	10.2833	8.3944	7.2996	7.0173	14.3812	7.5622	12.8456	7.8044
Table s7. P-values from permutation tests (10000 permutation rounds) for elytron Mahalanobis distances among groups at the subfamily/family level.
	1	2	3	4	5	6	7	8	9	10	11	12	13
2	0.001
3	<.0001	<.0001
4	0.2426	<.0001	<.0001
5	0.217	<.0001	<.0001	<.0001
6	0.0028	<.0001	<.0001	<.0001	<.0001
7	0.0077	<.0001	<.0001	<.0001	<.0001	<.0001
8	0.0033	<.0001	<.0001	0.0089	<.0001	<.0001	<.0001
9	0.0161	<.0001	<.0001	<.0001	<.0001	<.0001	<.0001	<.0001
10	<.0001	0.0009	0.0002	<.0001	<.0001	<.0001	<.0001	0.0013	<.0001
11	0.0004	<.0001	<.0001	0.0002	<.0001	<.0001	0.0002	<.0001	<.0001	0.0005
12	0.0037	<.0001	<.0001	0.0001	<.0001	<.0001	<.0001	<.0001	<.0001	0.0006	<.0001
13	0.002	<.0001	<.0001	<.0001	<.0001	<.0001	<.0001	<.0001	<.0001	<.0001	<.0001	<.0001
14	0.0007	<.0001	<.0001	<.0001	<.0001	<.0001	<.0001	<.0001	<.0001	0.0001	<.0001	<.0001	<.0001
Table s8. Elytron Procrustes distances among groups at the subfamily/family level.
	1	2	3	4	5	6	7	8	9	10	11	12	13
2	0.1254
3	0.1548	0.2601
4	0.0372	0.1115	0.1852
5	0.0282	0.1474	0.1304	0.0585
6	0.1948	0.1168	0.3375	0.1641	0.2173
7	0.0439	0.1148	0.1616	0.0582	0.0577	0.1864
8	0.0439	0.1433	0.1661	0.04	0.046	0.1936	0.074
9	0.0562	0.1744	0.1169	0.0784	0.0329	0.236	0.0804	0.0523
10	0.14	0.2577	0.0731	0.165	0.115	0.3234	0.1584	0.1362	0.0909
11	0.036	0.1423	0.134	0.0657	0.035	0.2144	0.0352	0.0663	0.0562	0.1281
12	0.0597	0.1347	0.194	0.0456	0.0775	0.1842	0.0887	0.0616	0.0942	0.1675	0.0865
13	0.071	0.1919	0.0981	0.0986	0.0458	0.2598	0.0973	0.0747	0.0305	0.0729	0.0666	0.105
14	0.1234	0.0805	0.2714	0.0925	0.1459	0.0768	0.1229	0.1207	0.1654	0.2529	0.1464	0.1151	0.1881
Table s9. P-values from permutation tests (10000 permutation rounds) for elytron Procrustes distances among groups at the subfamily/family level.
	1	2	3	4	5	6	7	8	9	10	11	12	13
2	0.0009
3	0.0001	<.0001
4	0.3466	<.0001	<.0001
5	0.324	<.0001	<.0001	0.0001
6	<.0001	0.0004	<.0001	<.0001	<.0001
7	0.0667	<.0001	<.0001	0.007	0.0012	<.0001
8	0.0011	<.0001	<.0001	0.1217	0.0153	<.0001	<.0001
9	0.0053	<.0001	<.0001	<.0001	<.0001	<.0001	<.0001	0.0007
10	0.0047	0.0011	0.0005	<.0001	0.0001	0.0003	0.0003	0.0012	0.001
11	0.0707	<.0001	<.0001	0.0066	0.0653	<.0001	0.0586	<.0001	0.0003	0.0005
12	0.0086	<.0001	<.0001	0.1094	0.0002	<.0001	<.0001	<.0001	<.0001	0.0013	<.0001
13	0.0001	<.0001	<.0001	<.0001	0.0008	<.0001	<.0001	<.0001	0.0007	<.0001	<.0001	<.0001
14	<.0001	0.0001	<.0001	<.0001	<.0001	0.0013	<.0001	<.0001	<.0001	0.0002	<.0001	<.0001	<.0001

## Sheet: Table s10
Table s10. Species numbers and total variances of genera
subfamily	genera	species number	total variance
			pronotum	elytron
Aesalinae	Aesalus	11	0.00829193	0.00139169
	Ceratognathus	6	0.00514018	0.00071171
	Echinoaesalus	10	0.00660782	0.00172298
	Holloceratognathus	3	0.0040966	0.00105892
	Lucanobium	2	0.0016583	0.00049319
	Mitophyllus	9	0.00431425	0.00109619
	Nicagus	3	0.00261331	0.00030961
	Trogellus	3	0.00941796	0.00158104
Lampriminae	Lamprima	7	0.00108794	0.00052792
Lucaninae	Aegognathus	9	0.00553716	0.000921
	Aegotypus	12	0.00509692	0.00041609
	Aegus	192	0.00416328	0.00147854
	Agnus	3	0.00672684	0.0025864
	Allotopus	2	0.00126004	0.00011631
	Altitatiayus	5	0.00242129	0.00340391
	Apterocyclus	2	0.00095232	0.00091489
	Auxicerus	2	0.00205365	0.00136572
	Bartolozziolucanus	2	0.00224031	0.00027586
	Calcodes	3	0.00285648	0.00145802
	Cantharolethrus	6	0.00371258	0.00030261
	Cardanus	7	0.00129886	0.00062226
	Casignetus	2	0.00322258	0.00018667
	Charagmophorus	2	0.00460202	0.0019656
	Cherasphorus	3	0.00539226	0.00073064
	Chewlucanus	2	0.00328775	0.00118783
	Chiasognathus	6	0.00875388	0.00070354
	Colophon	17	0.00122508	0.00159649
	Cyclommatus	59	0.0065619	0.00047792
	Digonophorus	3	0.00217158	0.00045258
	Dorculus	3	0.00098583	0.00021087
	Dorcus	132	0.00444328	0.00157834
	Eucarteria	2	0.00077277	0.00058407
	Figulus	42	0.00182707	0.00123945
	Ganelius	2	0.0008985	0.00086699
	Geodorcus	4	0.00818275	0.00111118
	Gnaphaloryx	11	0.0053121	0.00198145
	Heterochthes	2	0.0034811	0.00176727
	Hexarthrius	14	0.00395413	0.0002773
	Homoderus	3	0.00233202	0.0002719
	Hoplogonus	3	0.00443556	0.00056254
	Incadorcus	8	0.00436284	0.00063375
	Leptinopterus	18	0.00295324	0.000454
	Lissapterus	8	0.00288632	0.00101665
	Lissotes	19	0.0024413	0.00072138
	Lucanus	96	0.00369337	0.00069854
	Macrocrates	4	0.00542523	0.00056589
	Metadorcinus	9	0.00404879	0.00070271
	Neolucanus	51	0.00220411	0.00066502
	Nigidius	49	0.00356373	0.00067041
	Novonigidius	8	0.00189177	0.00063527
	Odontolabis	58	0.00696495	0.00068575
	Onorelucanus	2	0.00175205	0.00026303
	Oonotus	2	0.00033057	0.00097866
	Paralissotes	6	0.00153891	0.00099113
	Penichrolucanus	4	0.00100054	0.00024939
	Platyceroides	7	0.0022506	0.00038163
	Platycerus	39	0.00194983	0.00071554
	Prismognathus	34	0.0028795	0.00090471
	Prosopocoilus	130	0.00433615	0.0007962
	Pseudodorcus	2	0.00116941	0.00038546
	Pseudorhaetus	3	0.00279457	0.00015448
	Pseudoscortizus	2	0.00137209	0.00064635
	Pycnosiphorus	19	0.00135305	0.0007005
	Rhaetulus	5	0.00246944	0.00028068
	Rhyssonotus	5	0.00339139	0.00096569
	Sclerostomus	13	0.00359472	0.00063839
	Scortizus	4	0.00395565	0.00117681
	Sphaenognathus	26	0.00313908	0.000613
	Torynognathus	2	0.00129201	0.00092796
	Xiphodontus	2	0.00202407	0.00020209
Syndesinae	Ceruchus	15	0.00383812	0.00043246
	Sinodendron	4	0.00160415	0.00076779
	Syndesus	6	0.00305082	0.00076445

## Sheet: Table s11-12
Table s11. Discriminant function analysis (DFA) of the differences in pronotum morphology between the ancestors and modern species of each branch.
	Procrustes distance	Mahalanobis distance	P-value
10 vs Diphyllostomatidae	0.159267	6.2567	0.3709
10 vs Bolboceratinae	0.107569	8.103	0.5413
10 vs Geotrupinae	0.113282	7.0155	0.7363
10 vs Glaresidae	0.112035	3.266	0.8409
10 vs Histeridae	0.120929	3.9254	0.8995
10 vs Hybosoridae	0.0578884	11.8561	0.7881
10 vs Aesalini	0.193139	13.3709	0.9317
10 vs Ceruchini	0.0768783	5.7575	0.9751
10 vs Lampriminae	0.112257	7.6619	0.7973
10 vs Lucaninae	0.0561157	1.9906	1
10 vs Nicagini	0.0986453	0.6775	0.9237
10 vs Sinodendrini	0.183859	4.9171	0.4559
10 vs Ochodaeidae	0.0763501	15.0751	0.7637
10 vs Aulacocyclinae	0.0893728	1.4075	0.7575
10 vs Passalinae	0.12289	10.1403	0.5122
10 vs Scarabaeidae	0.0996377	30.827	0.8246
10 vs Silphidae	0.103473	5.7189	0.8214
10 vs Trogidae	0.199858	6.0572	0.9146
12 vs Diphyllostomatidae	0.149336	5.5352	0.4127
12 vs Bolboceratinae	0.112391	8.09	0.5419
12 vs Geotrupinae	0.116686	7.11	0.7304
12 vs Glaresidae	0.110891	4.1525	0.7499
12 vs Histeridae	0.121694	3.9651	0.8967
12 vs Hybosoridae	0.0708235	13.2568	0.7383
12 vs Aesalini	0.201353	15.3429	0.8907
12 vs Ceruchini	0.0830865	5.6802	0.9767
12 vs Lampriminae	0.0959086	6.905	0.8387
12 vs Lucaninae	0.0729452	2.9772	1
12 vs Nicagini	0.0928646	0.6879	0.9216
12 vs Sinodendrini	0.178474	4.5635	0.4844
12 vs Ochodaeidae	0.0850904	16.6765	0.7173
12 vs Aulacocyclinae	0.0737491	1.1157	0.8257
12 vs Passalinae	0.109225	10.1585	0.5114
12 vs Scarabaeidae	0.0972346	37.444	0.737
12 vs Silphidae	0.0968989	6.2421	0.7863
12 vs Trogidae	0.206444	6.8171	0.8788
15 vs Diphyllostomatidae	0.121774	3.3082	0.6147
15 vs Bolboceratinae	0.113055	4.898	0.7618
15 vs Geotrupinae	0.148003	5.6171	0.8283
15 vs Glaresidae	0.127058	4.5513	0.7113
15 vs Histeridae	0.132938	2.7872	0.9677
15 vs Hybosoridae	0.0723478	7.4539	0.9443
15 vs Aesalini	0.232599	12.4623	0.9484
15 vs Ceruchini	0.152938	10.413	0.8133
15 vs Lampriminae	0.0759186	9.4802	0.7036
15 vs Lucaninae	0.134305	5.027	0.9961
15 vs Nicagini	0.0645602	0.6946	0.9202
15 vs Sinodendrini	0.117161	3.3249	0.6126
15 vs Ochodaeidae	0.117601	12.8609	0.8318
15 vs Aulacocyclinae	0.0683089	2.2397	0.5891
15 vs Passalinae	0.070429	5.1086	0.8106
15 vs Scarabaeidae	0.111373	14.4438	0.9947
15 vs Silphidae	0.0835966	3.5986	0.9528
15 vs Trogidae	0.243422	6.3252	0.9023
8 vs Diphyllostomatidae	0.132884	5.3371	0.4257
8 vs Bolboceratinae	0.0420492	3.4506	0.8876
8 vs Geotrupinae	0.0816585	3.527	0.9562
8 vs Glaresidae	0.0480318	2.1669	0.945
8 vs Histeridae	0.0704716	3.7953	0.9087
8 vs Hybosoridae	0.0940856	5.4576	0.9874
8 vs Aesalini	0.11096	5.6576	0.9999
8 vs Ceruchini	0.160436	12.5508	0.7314
8 vs Lampriminae	0.112971	8.1872	0.7691
8 vs Lucaninae	0.138156	5.4888	0.9749
8 vs Nicagini	0.0830096	1.5179	0.7324
8 vs Sinodendrini	0.238885	6.9029	0.3397
8 vs Ochodaeidae	0.0397135	6.4906	0.9893
8 vs Aulacocyclinae	0.144858	5.6435	0.278
8 vs Passalinae	0.15369	11.4745	0.4618
8 vs Scarabaeidae	0.0395331	10.4675	0.9998
8 vs Silphidae	0.0801254	3.198	0.9701
8 vs Trogidae	0.122748	3.7619	0.9888
9 vs Diphyllostomatidae	0.124913	4.8997	0.4572
9 vs Bolboceratinae	0.0712529	4.6552	0.7826
9 vs Geotrupinae	0.101064	4.8318	0.8809
9 vs Glaresidae	0.0819041	2.1264	0.9481
9 vs Histeridae	0.0937906	3.0999	0.9522
9 vs Hybosoridae	0.047285	6.2167	0.9749
9 vs Aesalini	0.175955	9.7831	0.9847
9 vs Ceruchini	0.121961	9.1725	0.8627
9 vs Lampriminae	0.0820596	5.7699	0.8996
9 vs Lucaninae	0.099666	3.587	1
9 vs Nicagini	0.0573571	0.4925	0.9574
9 vs Sinodendrini	0.176778	4.9053	0.4568
9 vs Ochodaeidae	0.0591108	10.0556	0.9172
9 vs Aulacocyclinae	0.0873368	2.4749	0.5507
9 vs Passalinae	0.104562	6.0807	0.7384
9 vs Scarabaeidae	0.0658795	17.1728	0.9825
9 vs Silphidae	0.0663309	2.8565	0.9816
9 vs Trogidae	0.185701	4.2461	0.9792
Table s12. Discriminant function analysis (DFA) of the differences in elytron morphology between the ancestors and modern species of each branch.
	Procrustes distance	Mahalanobis distance	P-value
10 vs Diphyllostomatidae	0.0977418	4.6361	0.4783
10 vs Bolboceratinae	0.293242	10.679	0.4299
10 vs Geotrupinae	0.182149	7.5109	0.7059
10 vs Glaresidae	0.0470083	4.1638	0.7488
10 vs Histeridae	0.166936	4.6105	0.8487
10 vs Hybosoridae	0.0748301	6.186	0.9755
10 vs Aesalini	0.0623424	3.6747	1
10 vs Ceruchini	0.0410259	6.3698	0.9605
10 vs Lampriminae	0.0450318	4.6228	0.9526
10 vs Lucaninae	0.0109114	1.4741	1
10 vs Nicagini	0.0146445	0.7835	0.9016
10 vs Sinodendrini	0.0177245	1.3807	0.9066
10 vs Ochodaeidae	0.158144	12.2379	0.8514
10 vs Aulacocyclinae	0.116596	5.3299	0.2929
10 vs Passalinae	0.125502	11.8519	0.4491
10 vs Scarabaeidae	0.0699701	5.9402	1
10 vs Silphidae	0.0850647	3.2478	0.9682
10 vs Trogidae	0.0506004	9.1514	0.7631
12 vs Diphyllostomatidae	0.0988441	4.4382	0.4953
12 vs Bolboceratinae	0.292711	10.0512	0.4531
12 vs Geotrupinae	0.182262	7.4292	0.7108
12 vs Glaresidae	0.0462262	4.1678	0.7484
12 vs Histeridae	0.166919	4.5431	0.8538
12 vs Hybosoridae	0.0765154	7.1264	0.9535
12 vs Aesalini	0.0623135	3.6157	1
12 vs Ceruchini	0.0414379	5.3932	0.9821
12 vs Lampriminae	0.0428043	3.9724	0.9748
12 vs Lucaninae	0.0160179	2.8234	1
12 vs Nicagini	0.0166427	1.0142	0.8495
12 vs Sinodendrini	0.0134935	1.0592	0.9494
12 vs Ochodaeidae	0.157309	11.8792	0.8626
12 vs Aulacocyclinae	0.119314	5.4134	0.2888
12 vs Passalinae	0.127822	12.3381	0.4337
12 vs Scarabaeidae	0.0686237	6.4033	1
12 vs Silphidae	0.0815336	3.2534	0.968
12 vs Trogidae	0.0518759	8.7748	0.7814
15 vs Diphyllostomatidae	0.0964669	4.5022	0.4897
15 vs Bolboceratinae	0.295752	10.2634	0.445
15 vs Geotrupinae	0.185292	7.6597	0.697
15 vs Glaresidae	0.0475202	3.8378	0.7816
15 vs Histeridae	0.169098	4.6813	0.8432
15 vs Hybosoridae	0.0779124	6.3352	0.9725
15 vs Aesalini	0.0644416	3.4343	1
15 vs Ceruchini	0.0381238	4.827	0.9904
15 vs Lampriminae	0.0469254	4.6905	0.9499
15 vs Lucaninae	0.0153097	3.4208	1
15 vs Nicagini	0.0121408	0.7494	0.9089
15 vs Sinodendrini	0.0127753	0.9325	0.9632
15 vs Ochodaeidae	0.160493	12.3589	0.8476
15 vs Aulacocyclinae	0.116943	5.4554	0.2868
15 vs Passalinae	0.125274	11.6521	0.4557
15 vs Scarabaeidae	0.0713711	7.1364	1
15 vs Silphidae	0.0832057	3.3708	0.9632
15 vs Trogidae	0.0524079	8.913	0.7747
8 vs Diphyllostomatidae	0.119062	5.8639	0.3926
8 vs Bolboceratinae	0.273745	10.1555	0.4491
8 vs Geotrupinae	0.161223	6.7344	0.7541
8 vs Glaresidae	0.0257443	2.4139	0.9245
8 vs Histeridae	0.143347	4.2031	0.8793
8 vs Hybosoridae	0.0540148	6.0698	0.9777
8 vs Aesalini	0.0388169	2.8907	1
8 vs Ceruchini	0.0589932	7.059	0.9402
8 vs Lampriminae	0.0381857	3.834	0.9786
8 vs Lucaninae	0.0329521	3.779	1
8 vs Nicagini	0.0344576	1.1988	0.8061
8 vs Sinodendrini	0.0348406	3.2452	0.6226
8 vs Ochodaeidae	0.138203	10.119	0.9154
8 vs Aulacocyclinae	0.129792	5.5766	0.281
8 vs Passalinae	0.140011	12.2304	0.437
8 vs Scarabaeidae	0.0511897	6.0341	1
8 vs Silphidae	0.0743463	2.7688	0.9841
8 vs Trogidae	0.0362492	7.6312	0.8383
9 vs Diphyllostomatidae	0.104186	4.9956	0.45
9 vs Bolboceratinae	0.287472	10.3573	0.4415
9 vs Geotrupinae	0.176096	7.271	0.7204
9 vs Glaresidae	0.0394026	3.4332	0.8235
9 vs Histeridae	0.159724	4.4907	0.8578
9 vs Hybosoridae	0.068591	6.1377	0.9764
9 vs Aesalini	0.0549932	3.0957	1
9 vs Ceruchini	0.0452582	5.8597	0.9729
9 vs Lampriminae	0.041695	4.2908	0.9648
9 vs Lucaninae	0.0179566	2.2895	1
9 vs Nicagini	0.0189485	0.8617	0.8844
9 vs Sinodendrini	0.0201586	1.8343	0.8351
9 vs Ochodaeidae	0.152089	11.5235	0.8736
9 vs Aulacocyclinae	0.120617	5.4497	0.287
9 vs Passalinae	0.129841	11.8447	0.4493
9 vs Scarabaeidae	0.063605	6.174	1
9 vs Silphidae	0.0800277	2.9421	0.9791
9 vs Trogidae	0.04527	8.5291	0.7935
